# Supplementary material for: A taxonomic review of Eucalantica Busck (Lepidoptera, Yponomeutidae) with descriptions of six new species
Source: Zookeys. 2011 Jul 13;(118):75–96. doi: 10.3897/zookeys.118.956 (PMC3175112; doi:10.3897/zookeys.118.956)
Supplement: XML Treatment for Eucalantica [file zookeys.118.956-treatment1.xml]

<!DOCTYPE tp:taxon-treatment
  PUBLIC "-//TaxonX//DTD Taxonomic Treatment Publishing DTD v0 20100105//EN" "tax-treatment-NSO.dtd">
<tp:taxon-treatment xmlns:tp="http://www.plazi.org/taxpub"><tp:treatment-meta><mixed-citation publication-type="journal"><person-group><name><surname>Sohn</surname><given-names>Jae-Cheon</given-names></name><name><surname>Nishida</surname><given-names>Kenji</given-names></name></person-group><article-title>A taxonomic review of Eucalantica Busck (Lepidoptera, Yponomeutidae) with descriptions of six new species</article-title><source>Zookeys</source><day>13</day><month>7</month><year>2011</year><volume>2011</volume><issue>118</issue><fpage>75</fpage><lpage>96</lpage><pub-id pub-id-type="doi">10.3897/zookeys.118.956</pub-id></mixed-citation></tp:treatment-meta><tp:nomenclature><label>Genus</label><tp:taxon-name>
                        <tp:taxon-name-part taxon-name-part-type="genus">Eucalantica</tp:taxon-name-part>
                        <object-id xmlns:xlink="http://www.w3.org/1999/xlink" xlink:type="simple">http://species-id.net/wiki/Eucalantica</object-id>
                    </tp:taxon-name><tp:taxon-authority>Busck, 1904</tp:taxon-authority><xref ref-type="fig" rid="F1">Figs 1</xref><xref ref-type="fig" rid="F2"/><xref ref-type="fig" rid="F3"/><xref ref-type="fig" rid="F4"/><xref ref-type="fig" rid="F5"/><xref ref-type="fig" rid="F6"/><xref ref-type="fig" rid="F7">–35</xref><tp:nomenclature-citation-list><tp:nomenclature-citation><tp:taxon-name>Eucalantica</tp:taxon-name><comment><xref ref-type="bibr" rid="B1">Busck, 1904</xref>: 750. Type species: <italic><tp:taxon-name>Calantica polita</tp:taxon-name></italic> Walsingham, 1881, by original designation and monotypy.</comment></tp:nomenclature-citation></tp:nomenclature-citation-list></tp:nomenclature><tp:treatment-sec sec-type="Diagnosis"><title>Diagnosis.</title><p>This genus is superficially similar to <italic><tp:taxon-name>Thecobathra</tp:taxon-name></italic> Meyrick, 1922, which also has a silvery white body and forewings, but differs from the latter in having a dark brown costal streak in forewing. The male genitalia of <italic><tp:taxon-name>Eucalantica</tp:taxon-name></italic> are distinguished from those of <italic><tp:taxon-name>Thecobathra</tp:taxon-name></italic> in having three or four spines on socii (none or one spine in the latter) and a lack of dentiform projections on phallus (present in the latter). The female S8 is entirely or almost entirely sclerotized in <italic><tp:taxon-name>Eucalantica</tp:taxon-name></italic>, but not in <italic><tp:taxon-name>Thecobathra</tp:taxon-name></italic>. The female genitalia of those two genera are also different in the shape of the signum, if present: keel-like or discoid plate in <italic><tp:taxon-name>Eucalantica</tp:taxon-name></italic>, cruciform in <italic><tp:taxon-name>Thecobathra</tp:taxon-name></italic>.
                    </p></tp:treatment-sec><tp:treatment-sec sec-type="Description"><title>Description.</title><p>When resting, <italic><tp:taxon-name>Eucalantica</tp:taxon-name></italic> moths lay their body parallel to the substrate with their forelegs extended forward (<xref ref-type="fig" rid="F2">Fig. 5</xref>).
                    </p></tp:treatment-sec><tp:treatment-sec sec-type="Head"><title>Head.</title><p>(<xref ref-type="fig" rid="F1">Fig. 1</xref>). Vertex vestiture rough with white, piliform scales; frons dark brown. Antennae filiform, 3/5 as long as forewing; scape white, with brown pecten; pedicel and first two flagellomeres with two complete whorls of scales per segment, white dorsally, gray ventrally; the remaining flagellomeres with a dorsal cover of gray scales on anterior half, a complete whorl of gray scales on distal half. Labial palpus porrect, 1st segment pale brownish gray, 1/4 as long as 2nd; 2nd segment dark brown, with denser scales distad, as long as eye diameter; 3rd segment white except dark brown on ventrobasal area, with white scale tufts dorsally, as long as 2nd. Maxillary palpus 4 segmented. Proboscis devoid of scales, longer than labial palpus.
                    </p></tp:treatment-sec><tp:treatment-sec sec-type="Thorax and abdomen"><title>Thorax and abdomen.</title><p>Tegula and mesonotum white. Foreleg lustrous dark brown dorsally, gray ventrally; epiphysis arising at middle. Midleg with coxa to tibia lustrous pale brown dorsally, silvery white ventrally; first tarsus dark brown dorsally, silvery white ventrally; the remaining tarsi brownish gray with dark brown ring on <!--PageBreak-->distal end. Hindleg silvery white, slightly tinged with pale brown ventrally. The forewings (<xref ref-type="fig" rid="F2">Figs 6–14</xref>) white, elongate-triangular, costa straight, apex at anterior 1/3 of termen, obtuse-angled, termen oblique after apex; a black spot at the upper corner of discal cell; scattered black spots on the posterior 1/2 and distal 2/3; a brown or orange dorsal patch; however, the latter two are often reduced, depending on the individual. The forewing venation of <italic><tp:taxon-name>Eucalantica</tp:taxon-name></italic> (<xref ref-type="fig" rid="F1">Fig. 2</xref>) with pterostigma 2/5 of costa before R; Rs1 and Rs2 stalked; Rs4 below apex; M2 and M3 at base closer than M1; CuA1 directed to tornus; CuA2 ending at posterior margin. The hindwing slightly broader than forewing, pale gray, darkened to apex and anterior margin, termen broadly round, apex narrowly round; venation (<xref ref-type="fig" rid="F1">Fig. 2</xref>) with Sc+R1 ending at the middle of anterior margin; Rs directed to apex; M1, M2 and M3 evenly spaced; CuP close to 1A+2A. Abdomen silvery white, slightly tinged with pale brown on basal half; pleural lobe silvery white.
                    </p></tp:treatment-sec><tp:treatment-sec sec-type="Abdominal sternum II and terga"><title>Abdominal sternum II and terga.</title><p>(<xref ref-type="fig" rid="F1">Fig. 3</xref>). Apodeme slender, 1/5 as long as venula; venula slender, 4/5 as long as 2nd sternite; transverse ridge at posterior 1/6 of 2nd<!--PageBreak--> sternite. A pair of spiniform setal zones on tergum II~VII; in <italic>polita</italic>, paired zones expanded, fused with each other.
                    </p></tp:treatment-sec><tp:treatment-sec sec-type="Male A8"><title>Male A8.</title><p>(<xref ref-type="fig" rid="F1">Fig. 4</xref>). A pair of coremata twice as long as pleural lobes; tergite elliptical, with lanceolate caudal end; pleuron expanded posteriorly as lobate; sternite subtriangular, enlarged caudad, posterior margin concave.
                    </p></tp:treatment-sec><tp:treatment-sec sec-type="Male genitalia"><title>Male genitalia.</title><p>(<xref ref-type="fig" rid="F5">Figs 17</xref><xref ref-type="fig" rid="F6">–30</xref>). Uncus linguiform, convex posteriorly, medially fused with tegumen; in four of the seven species, a pair of lateral humps present near apex; socii elongate, extended from ventrobasal area of uncus, with a row of 3–4 spines ventroterminally. Tuba analis with weakly sclerotized area ventrally (‘subscaphium'), continuous to gnathos; gnathos as a transverse bulge below tuba analis, with narrow, band-like sclerotization along apical edge. Valva obovate or rectangular, setose on the posterior half of the ventral side, with species-specific groove or projections above basal sacculus. Vinculum narrower to saccus; saccus elongate. Aedeagus straight or bent medially; cornuti absent or as a zone of minute spinules.
                    </p></tp:treatment-sec><tp:treatment-sec sec-type="Female genitalia"><title>Female genitalia.</title><p>(<xref ref-type="fig" rid="F7">Figs 31–35</xref>). Papillae anales subtriangular. A pair of hairy humps on the distal margin of S8; interspace between the humps with dense, minute thorns, the thorny area extending above and below S8 humps. Segment S8 entirely or mostly sclerotized, sometimes posterolateral margins forming a semicircular fold (<xref ref-type="fig" rid="F7">Figs 32 and 35</xref>, indicated by asterisk); depending on the species, with a pair of pits (<xref ref-type="fig" rid="F7">Fig. 35a</xref>) or semicircular depression (<xref ref-type="fig" rid="F7">Fig. 31b</xref>) near ostium. Antrum digitate or bowl-shaped, with numerous minute thorns internally; thorny area extending caudally beyond ostium bursae. Ductus seminalis near a connection between ductus and corpus bursae; bulla seminalis as large as (in <italic>polita</italic>) or smaller than corpus or absent (in <italic>costaricae</italic>). Corpus bursae very fragile due to its thin wall; signum absent in two species, present in three species and shaped like a dentate keel or a small scobinate disk.
                    </p></tp:treatment-sec><tp:treatment-sec sec-type="Species diversity"><title>Species diversity.</title><p>The distribution of <italic><tp:taxon-name>Eucalantica</tp:taxon-name></italic> as shown in this paper indicates a high diversity of the genus in the Central America. Three of the five Costa Rican species described in this paper were found in the high-elevation oak forests of Cerro de la Muerte region, indicating that multiple species can coexist in a single ecozone. Interestingly, there exists a different group of congeners in the high mountains of Heredia province. This pattern predicts more undescribed species of <italic><tp:taxon-name>Eucalantica</tp:taxon-name></italic> present along the montane systems of Costa Rica and other Central American countries.
                    </p></tp:treatment-sec><tp:treatment-sec sec-type="Key to the adults of Eucalantica species including variants in forewing patterns"><title>Key to the adults of <italic><tp:taxon-name>Eucalantica</tp:taxon-name></italic> species including variants in forewing patterns
                    </title><p>Note: External appearance is usually inadequate for species identification of <italic><tp:taxon-name>Eucalantica</tp:taxon-name></italic>. Whenever possible, examination of the genitalia is advised for reliable identifications of the species.
                    </p><table-wrap content-type="key" position="anchor" orientation="portrait"><table><tbody><tr><td rowspan="1" colspan="1">1</td><td rowspan="1" colspan="1">No patch and suffusion on dorsal area of forewing</td><td rowspan="1" colspan="1">2</td></tr><tr><td rowspan="1" colspan="1">–</td><td rowspan="1" colspan="1">Dorsal patch and/or suffusion on forewing present (<xref ref-type="fig" rid="F2">Fig. 6</xref>)
                                    </td><td rowspan="1" colspan="1">3</td></tr><tr><td rowspan="1" colspan="1">2</td><td rowspan="1" colspan="1">Black spots scattered on forewing</td><td rowspan="1" colspan="1"><italic><tp:taxon-name>Eucalantica costaricae</tp:taxon-name></italic> sp. n.</td></tr><tr><td rowspan="1" colspan="1">–</td><td rowspan="1" colspan="1">Forewing almost immaculate (except discal spot)</td><td rowspan="1" colspan="1"><italic><tp:taxon-name>Eucalantica polita</tp:taxon-name></italic>(<xref ref-type="fig" rid="F2">Fig. 8</xref>)
                                    </td></tr><tr><td rowspan="1" colspan="1">3</td><td rowspan="1" colspan="1">Dorsal patch on forewing without posterior suffusion</td><td rowspan="1" colspan="1">4</td></tr><tr><td rowspan="1" colspan="1">–</td><td rowspan="1" colspan="1">Dorsal patch on forewing with posterior suffusion (<xref ref-type="fig" rid="F2">Fig. 6</xref>)
                                    </td><td rowspan="1" colspan="1">6</td></tr><tr><td rowspan="1" colspan="1">4</td><td rowspan="1" colspan="1">Dorsal patch bar-like</td><td rowspan="1" colspan="1">5</td></tr><tr><td rowspan="1" colspan="1">–</td><td rowspan="1" colspan="1">Dorsal patch triangular</td><td rowspan="1" colspan="1"><italic><tp:taxon-name>Eucalantica pumila</tp:taxon-name></italic> sp. n.</td></tr><tr><td rowspan="1" colspan="1">5</td><td rowspan="1" colspan="1">Terminal half of fringe pale grayish brown on forewing</td><td rowspan="1" colspan="1"><italic><tp:taxon-name>Eucalantica polita</tp:taxon-name></italic> (<xref ref-type="fig" rid="F2">Fig. 7</xref>)
                                    </td></tr><tr><td rowspan="1" colspan="1">–</td><td rowspan="1" colspan="1">Terminal 1/4 of fringe pale grayish brown on forewing</td><td rowspan="1" colspan="1"><italic><tp:taxon-name>Eucalantica vaquero</tp:taxon-name></italic> sp. n.</td></tr><tr><td rowspan="1" colspan="1">6</td><td rowspan="1" colspan="1">Posterior suffusion extending along entire dorsal margin of forewing</td><td rowspan="1" colspan="1">7</td></tr><tr><td rowspan="1" colspan="1">–</td><td rowspan="1" colspan="1">Posterior suffusion only on basal 2/3 of dorsal margin of forewing</td><td rowspan="1" colspan="1"><italic><tp:taxon-name>Eucalantica ehecatlella</tp:taxon-name></italic> sp. n.</td></tr><tr><td rowspan="1" colspan="1">7</td><td rowspan="1" colspan="1">Posterior suffusion with apparent dorsal patch</td><td rowspan="1" colspan="1">8</td></tr><tr><td rowspan="1" colspan="1">–</td><td rowspan="1" colspan="1">Posterior suffusion with reduced dorsal patch</td><td rowspan="1" colspan="1"><italic><tp:taxon-name>Eucalantica powelli</tp:taxon-name></italic> sp. n.</td></tr><tr><td rowspan="1" colspan="1">8</td><td rowspan="1" colspan="1">Black spots on forewing sparse and covering only distal third</td><td rowspan="1" colspan="1"><italic><tp:taxon-name>Eucalantica icarusella</tp:taxon-name></italic> sp. n.</td></tr><tr><td rowspan="1" colspan="1">–</td><td rowspan="1" colspan="1">Black spots on forewing dense and scattered over entire surface</td><td rowspan="1" colspan="1"><italic><tp:taxon-name>Eucalantica polita</tp:taxon-name></italic>(<xref ref-type="fig" rid="F2">Fig. 9</xref>)
                                    </td></tr></tbody></table></table-wrap></tp:treatment-sec><tp:treatment-sec sec-type="Key to Eucalantica species based on male genitalia"><title>Key to <italic><tp:taxon-name>Eucalantica</tp:taxon-name></italic> species based on male genitalia
                    </title><table-wrap content-type="key" position="anchor" orientation="portrait"><table><tbody><tr><td rowspan="1" colspan="1">1</td><td rowspan="1" colspan="1">A pair of lateral lobes near uncus apex present</td><td rowspan="1" colspan="1">2</td></tr><tr><td rowspan="1" colspan="1">–</td><td rowspan="1" colspan="1">A pair of lateral lobes near uncus apex absent</td><td rowspan="1" colspan="1">5</td></tr><tr><td rowspan="1" colspan="1">2</td><td rowspan="1" colspan="1">Aedeagus with swelling at 3/5 (<xref ref-type="fig" rid="F5">Figs 24e</xref> and <xref ref-type="fig" rid="F6">28e</xref>)
                                    </td><td rowspan="1" colspan="1">3</td></tr><tr><td rowspan="1" colspan="1">–</td><td rowspan="1" colspan="1">Aedeagus without swelling</td><td rowspan="1" colspan="1">4</td></tr><tr><td rowspan="1" colspan="1">3</td><td rowspan="1" colspan="1">Apex of uncus medially markedly convex (<xref ref-type="fig" rid="F6">Fig. 27a</xref>)
                                    </td><td rowspan="1" colspan="1"><italic><tp:taxon-name>Eucalantica vaquero</tp:taxon-name></italic> sp. n.</td></tr><tr><td rowspan="1" colspan="1">–</td><td rowspan="1" colspan="1">Apex of uncus medially nearly flat (<xref ref-type="fig" rid="F5">Fig. 23a</xref>)
                                    </td><td rowspan="1" colspan="1"><italic><tp:taxon-name>Eucalantica icarusella</tp:taxon-name></italic> sp. n.</td></tr><tr><td rowspan="1" colspan="1">4</td><td rowspan="1" colspan="1">Valva with a triangular mound above subbasal saccular region (<xref ref-type="fig" rid="F5">Fig. 17c</xref>)
                                    </td><td rowspan="1" colspan="1"><italic><tp:taxon-name>Eucalantica polita</tp:taxon-name></italic></td></tr><tr><td rowspan="1" colspan="1">–</td><td rowspan="1" colspan="1">Valva without a mound above subbasal sacculus region (<xref ref-type="fig" rid="F6">Fig. 25c</xref>)
                                    </td><td rowspan="1" colspan="1"><italic><tp:taxon-name>Eucalantica powelli</tp:taxon-name></italic> sp. n.</td></tr><tr><td rowspan="1" colspan="1">5</td><td rowspan="1" colspan="1">Valva obovate</td><td rowspan="1" colspan="1">6</td></tr><tr><td rowspan="1" colspan="1">–</td><td rowspan="1" colspan="1">Valva with costal and saccular margin parallel each other in most areas</td><td rowspan="1" colspan="1"><italic><tp:taxon-name>Eucalantica pumila</tp:taxon-name></italic> sp. n.</td></tr><tr><td rowspan="1" colspan="1">6</td><td rowspan="1" colspan="1">Base of valva with two arched grooves (<xref ref-type="fig" rid="F5">Fig. 21c</xref>)
                                    </td><td rowspan="1" colspan="1"><italic><tp:taxon-name>Eucalantica ehecatlella</tp:taxon-name></italic> sp. n.</td></tr><tr><td rowspan="1" colspan="1">–</td><td rowspan="1" colspan="1">Base of valva with one arched groove (<xref ref-type="fig" rid="F5">Fig. 19c</xref>)
                                    </td><td rowspan="1" colspan="1"><italic><tp:taxon-name>Eucalantica costaricae</tp:taxon-name></italic> sp. n.</td></tr></tbody></table></table-wrap></tp:treatment-sec><tp:treatment-sec sec-type="Key to Eucalantica species based on female genitalia"><title>Key to Eucalantica species based on female genitalia</title><p>Note: the females of <italic><tp:taxon-name>Eucalantica ehecatlella</tp:taxon-name></italic> and <italic><tp:taxon-name>Eucalantica pumila</tp:taxon-name></italic> are unknown
                    </p><table-wrap content-type="key" position="anchor" orientation="portrait"><table><tbody><tr><td rowspan="1" colspan="1">1</td><td rowspan="1" colspan="1">Signum present</td><td rowspan="1" colspan="1">2</td></tr><tr><td rowspan="1" colspan="1">–</td><td rowspan="1" colspan="1">Signum absent</td><td rowspan="1" colspan="1">4</td></tr><tr><td rowspan="1" colspan="1">2</td><td rowspan="1" colspan="1">Signum keel-shaped (<xref ref-type="fig" rid="F7">Figs 34c, 35c</xref>)
                                    </td><td rowspan="1" colspan="1">3</td></tr><tr><td rowspan="1" colspan="1">–</td><td rowspan="1" colspan="1">Signum discoid (<xref ref-type="fig" rid="F7">Fig. 33c</xref>)
                                    </td><td rowspan="1" colspan="1"><italic><tp:taxon-name>Eucalantica costaricae</tp:taxon-name></italic> sp. n.</td></tr><tr><td rowspan="1" colspan="1">3</td><td rowspan="1" colspan="1">A pair of pits present on S8 around ostium bursae (<xref ref-type="fig" rid="F7">Fig. 35a</xref>)
                                    </td><td rowspan="1" colspan="1"><italic><tp:taxon-name>Eucalantica icarusella</tp:taxon-name></italic> sp. n.</td></tr><tr><td rowspan="1" colspan="1">–</td><td rowspan="1" colspan="1">S8 without pits</td><td rowspan="1" colspan="1"><italic><tp:taxon-name>Eucalantica vaquero</tp:taxon-name></italic> sp. n.</td></tr><tr><td rowspan="1" colspan="1">4</td><td rowspan="1" colspan="1">S8 with a pair of semicircular folds posterolaterally (<xref ref-type="fig" rid="F7">Fig. 32</xref>)
                                    </td><td rowspan="1" colspan="1"><italic><tp:taxon-name>Eucalantica powelli</tp:taxon-name></italic> sp. n.</td></tr><tr><td rowspan="1" colspan="1">–</td><td rowspan="1" colspan="1">S8 without semicircular fold</td><td rowspan="1" colspan="1"><italic><tp:taxon-name>Eucalantica polita</tp:taxon-name></italic></td></tr></tbody></table></table-wrap></tp:treatment-sec><tp:treatment-sec><!--Section generated to contain objects referenced in tp:taxon-treatment.--><fig id="F1" position="float" orientation="portrait"><label>Figures 1–4. </label><caption><p>Generic characteristics of <italic><tp:taxon-name>Eucalantica</tp:taxon-name></italic>. <bold>1</bold> head of <italic><tp:taxon-name>Eucalantica polita</tp:taxon-name></italic> (lateral view) <bold>2</bold> wing venation of <italic><tp:taxon-name>Eucalantica polita</tp:taxon-name></italic> (gray shade – pterostigma) <bold>3</bold> abdominal segment II-IV of <italic><tp:taxon-name>Eucalantica costaricae</tp:taxon-name></italic> sp. n. <bold>4</bold> abdominal segment VIII of <italic><tp:taxon-name>Eucalantica costaricae</tp:taxon-name></italic> sp. n. Abbreviations: AP = apodeme; CO = coremata; LP = labial palpus; HA = haustellum; PL = pleural lobe; PS = pterostigma; S8 = eighth sternite; SS = spiniform setae; T8 = eighth tergite; TR = transverse ridge; VN = venula.</p></caption><graphic xmlns:xlink="http://www.w3.org/1999/xlink" xlink:href="ZooKeys-118-075-g001.jpg" position="float" orientation="portrait" xlink:type="simple"/></fig><fig id="F2" position="float" orientation="portrait"><label>Figures 5–14.</label><caption><p>Adults of <italic><tp:taxon-name>Eucalantica</tp:taxon-name></italic>. <bold>5</bold> <italic><tp:taxon-name>Eucalantica costaricae</tp:taxon-name></italic> sp. n., resting on underside of <italic><tp:taxon-name>Vaccinium floribundum</tp:taxon-name></italic>, Cerro de la Muerte, Costa Rica <bold>6</bold> <italic><tp:taxon-name>Eucalantica ehecatlella</tp:taxon-name></italic> sp. n. (male, holotype) <bold>7–9</bold> <italic><tp:taxon-name>Eucalantica polita</tp:taxon-name></italic> <bold>7</bold> lectotype (male) <bold>8</bold> pale variant (female) <bold>9</bold> maculate variant (male) <bold>10</bold> <italic><tp:taxon-name>Eucalantica costaricae</tp:taxon-name></italic> sp. n. (female, paratype) <bold>11</bold> <italic><tp:taxon-name>Eucalantica icarusella</tp:taxon-name></italic> sp. n. (male, holotype) <bold>12</bold> <italic><tp:taxon-name>Eucalantica powelli</tp:taxon-name></italic> sp. n. (female, paratype) <bold>13</bold> <italic><tp:taxon-name>Eucalantica pumila</tp:taxon-name></italic> sp. n. (male, holotype) <bold>14</bold> <italic><tp:taxon-name>Eucalantica vaquero</tp:taxon-name></italic> sp. n. (female, paratype). Abbreviations: CS = costal streak; DP = dorsal patch; DS = discal spot; PS = posterior suffusion.</p></caption><graphic xmlns:xlink="http://www.w3.org/1999/xlink" xlink:href="ZooKeys-118-075-g002.jpg" position="float" orientation="portrait" xlink:type="simple"/></fig><fig id="F3" position="float" orientation="portrait"><label>Figure 15.</label><caption><p>Distribution of <italic><tp:taxon-name>Eucalantica polita</tp:taxon-name></italic> (white star). Map from www.nationalatlas.gov.</p></caption><graphic xmlns:xlink="http://www.w3.org/1999/xlink" xlink:href="ZooKeys-118-075-g003.jpg" position="float" orientation="portrait" xlink:type="simple"/></fig><fig id="F4" position="float" orientation="portrait"><label>Figure 16.</label><caption><p>Distribution of <italic><tp:taxon-name>Eucalantica costaricae</tp:taxon-name></italic> sp. n. (red star), <italic><tp:taxon-name>Eucalantica ehecatlella</tp:taxon-name></italic> sp. n. (yellow box), <italic><tp:taxon-name>Eucalantica icarusella</tp:taxon-name></italic> sp. n. (green star), <italic><tp:taxon-name>Eucalantica powelli</tp:taxon-name></italic> sp. n. (blue box), <italic><tp:taxon-name>Eucalantica pumila</tp:taxon-name></italic> sp. n. (purple circle), and <italic><tp:taxon-name>Eucalantica vaquero</tp:taxon-name></italic> sp. n. (white circle). Maps from www.nationalatlas.gov and www.costa-rica-guide.com.</p></caption><graphic xmlns:xlink="http://www.w3.org/1999/xlink" xlink:href="ZooKeys-118-075-g004.jpg" position="float" orientation="portrait" xlink:type="simple"/></fig><fig id="F5" position="float" orientation="portrait"><label>Figures 17–24.</label><caption><p>Male genitalia of <italic><tp:taxon-name>Eucalantica</tp:taxon-name></italic>. <bold>17–18.</bold> <italic><tp:taxon-name>Eucalantica polita</tp:taxon-name></italic> <bold>19–20</bold> <italic><tp:taxon-name>Eucalantica costaricae</tp:taxon-name></italic> sp. n. (holotype) <bold>21–22</bold> <italic><tp:taxon-name>Eucalantica ehecatlella</tp:taxon-name></italic> sp. n. (holotype) <bold>23–24</bold> <italic><tp:taxon-name>Eucalantica icarusella</tp:taxon-name></italic> sp. n. (holotype). <bold>18, 20, 22, 24</bold> aedeagus. Close-up boxes: a – apical region of uncus; b – terminal spines on socius; c – grooves or projections above sacculus; d – subscaphium; e – terminal part of aedeagus and cornuti (transmitted light phase contrast image).</p></caption><graphic xmlns:xlink="http://www.w3.org/1999/xlink" xlink:href="ZooKeys-118-075-g005.jpg" position="float" orientation="portrait" xlink:type="simple"/></fig><fig id="F6" position="float" orientation="portrait"><label>Figures 25–30.</label><caption><p>Male genitalia of <italic><tp:taxon-name>Eucalantica</tp:taxon-name></italic>. <bold>25–26</bold> <italic><tp:taxon-name>Eucalantica powelli</tp:taxon-name></italic> sp. n. (holotype) <bold>27–28</bold> <italic><tp:taxon-name>Eucalantica vaquero</tp:taxon-name></italic> sp. n. (holotype) <bold>29–30</bold> <italic><tp:taxon-name>Eucalantica pumila</tp:taxon-name></italic> sp. n. (holotype). <bold>26, 28, 30</bold> aedeagus. See figures <bold>17–24</bold> for close-up boxes.</p></caption><graphic xmlns:xlink="http://www.w3.org/1999/xlink" xlink:href="ZooKeys-118-075-g006.jpg" position="float" orientation="portrait" xlink:type="simple"/></fig><fig id="F7" position="float" orientation="portrait"><label>Figures 31–35.</label><caption><p>Female genitalia of <italic><tp:taxon-name>Eucalantica</tp:taxon-name></italic>. <bold>31</bold> <italic><tp:taxon-name>Eucalantica polita</tp:taxon-name></italic>. <bold>32</bold> <italic><tp:taxon-name>Eucalantica powelli</tp:taxon-name></italic> sp. n. (paratype) <bold>33</bold> <italic><tp:taxon-name>Eucalantica costaricae</tp:taxon-name></italic> sp. n. (paratype) <bold>34</bold> <italic><tp:taxon-name>Eucalantica vaquero</tp:taxon-name></italic> sp. n. (paratype) <bold>35</bold> <italic><tp:taxon-name>Eucalantica icarusella</tp:taxon-name></italic> sp. n. (paratype). Ductus seminalis and bulla seminalis contoured by dotted line. Asterisk = semicircular fold. Close-up boxes: a – antrum and thorny area around ostium; b – semicircular depression on eighth sternite; c – signum; d – sclerite at connection between ductus bursa and bulla seminalis.</p></caption><graphic xmlns:xlink="http://www.w3.org/1999/xlink" xlink:href="ZooKeys-118-075-g007.jpg" position="float" orientation="portrait" xlink:type="simple"/></fig></tp:treatment-sec><ref-list><ref id="B1"><mixed-citation xmlns:xlink="http://www.w3.org/1999/xlink" xlink:type="simple"><person-group><name name-style="western"><surname>Busck</surname><given-names>A</given-names></name></person-group> (<year>1904</year>)<article-title> Tineid moths from British Columbia.</article-title><source>Proceedings of the US National Museum </source><volume>27</volume>: <fpage>745</fpage>-<lpage>778</lpage>.</mixed-citation></ref></ref-list></tp:taxon-treatment>
