# Supplementary material for: A taxonomic review of Eucalantica Busck (Lepidoptera, Yponomeutidae) with descriptions of six new species
Source: Zookeys. 2011 Jul 13;(118):75–96. doi: 10.3897/zookeys.118.956 (PMC3175112; doi:10.3897/zookeys.118.956)
Supplement: XML Treatment for Eucalantica costaricae [file zookeys.118.956-treatment3.xml]

<!DOCTYPE tp:taxon-treatment
  PUBLIC "-//TaxonX//DTD Taxonomic Treatment Publishing DTD v0 20100105//EN" "tax-treatment-NSO.dtd">
<tp:taxon-treatment xmlns:tp="http://www.plazi.org/taxpub"><tp:treatment-meta><mixed-citation publication-type="journal"><person-group><name><surname>Sohn</surname><given-names>Jae-Cheon</given-names></name><name><surname>Nishida</surname><given-names>Kenji</given-names></name></person-group><article-title>A taxonomic review of Eucalantica Busck (Lepidoptera, Yponomeutidae) with descriptions of six new species</article-title><source>Zookeys</source><day>13</day><month>7</month><year>2011</year><volume>2011</volume><issue>118</issue><fpage>75</fpage><lpage>96</lpage><pub-id pub-id-type="doi">10.3897/zookeys.118.956</pub-id></mixed-citation></tp:treatment-meta><tp:nomenclature><tp:taxon-name>
                        <tp:taxon-name-part taxon-name-part-type="genus">Eucalantica</tp:taxon-name-part>
                        <tp:taxon-name-part taxon-name-part-type="species">costaricae</tp:taxon-name-part>
                        <object-id xmlns:xlink="http://www.w3.org/1999/xlink" xlink:type="simple">urn:lsid:zoobank.org:act:9D5181DE-7F5C-47B1-AC4E-3F16C72A3CD5</object-id>
                    <object-id xmlns:xlink="http://www.w3.org/1999/xlink" xlink:type="simple">http://species-id.net/wiki/Eucalantica_costaricae</object-id>
                    </tp:taxon-name><tp:taxon-authority>Sohn &amp; Nishida</tp:taxon-authority><tp:taxon-status xmlns:xlink="http://www.w3.org/1999/xlink" xlink:type="simple">sp. n.</tp:taxon-status><xref ref-type="fig" rid="F1">Figs 3–4</xref><xref ref-type="fig" rid="F2">10</xref><xref ref-type="fig" rid="F5">19–20</xref><xref ref-type="fig" rid="F7">33</xref></tp:nomenclature><tp:treatment-sec sec-type="Type material"><title>Type material.</title><p><bold>Holotype</bold> ♂ – COSTA RICA: Cartago, El Guarco, Macizo de la Muerte, Sector de la esperanza, <named-content xmlns:xlink="http://www.w3.org/1999/xlink" content-type="dwc:verbatimCoordinates" xlink:type="simple">9°46'14" N; 83°47'59"W</named-content>, alt. 2600m, February 2002, R Delgado, BN-INB0003434063, GSN [SJC 640] (INBIO). <bold>Paratypes</bold> (5♂2♀) – COSTA RICA: 2♂, San José, Cerro de la Muerte, Villa Mills, La Georgina, <named-content xmlns:xlink="http://www.w3.org/1999/xlink" content-type="dwc:verbatimCoordinates" xlink:type="simple">9°34'N; 83°43'W</named-content>, alt. 3000m, 20 February 1999, K Nishida (USNM &amp; UCR); 1♀, San José, Cerro de la Muerte, Estación Biológica de la UCR, <named-content xmlns:xlink="http://www.w3.org/1999/xlink" content-type="dwc:verbatimCoordinates" xlink:type="simple">9°34'N; 83°45'W</named-content>, alt. 3050m, 2 February 1999, K. Nishida (BMNH). 1♂, Cartago, Cerro de la Muerte, Georgina, <named-content xmlns:xlink="http://www.w3.org/1999/xlink" content-type="dwc:verbatimCoordinates" xlink:type="simple">9°34'N; 83°45'W</named-content>, alt. 3000m, 23–25 May 1985, J Powell &amp; PA Opler (INBIO); 1♂, ditto (EMEC); 1♂, ditto, 20 June 1988, J Brown &amp; J Powell (EMEC); 1♀, Cartago, Villa Mills, <named-content xmlns:xlink="http://www.w3.org/1999/xlink" content-type="dwc:verbatimCoordinates" xlink:type="simple">9°34'N; 83°43'W</named-content>, alt. 3000m, 3–4 July 1999, J Powell (EMEC).
                    </p></tp:treatment-sec><tp:treatment-sec sec-type="Diagnosis"><title>Diagnosis.</title><p>This new species is superficially indistinguishable from some variants of <italic><tp:taxon-name>Eucalantica polita</tp:taxon-name></italic>. In such cases, examination of genitalia is necessary for reliable identification. <italic><tp:taxon-name>Eucalantica costaricae</tp:taxon-name></italic> differs from <italic><tp:taxon-name>Eucalantica polita</tp:taxon-name></italic> by the lack of lateral projections near the apex of the uncus in the male genitalia and in having a signum in the corpus bursae of the female genitalia.
                    </p></tp:treatment-sec><tp:treatment-sec sec-type="Description"><title>Description</title><p>(<xref ref-type="fig" rid="F2">Fig. 10</xref>). Forewing length 6.5–8mm (mean=7.48mm, n=9); posterior suffusion and dorsal patch absent; in majority of individuals, black spots scattered on distal and posterior half; fringes entirely white. In some specimens, all forewing pattern elements are lost except a discal spot. Hindwing anterior margin 3× longer than the maxium width; fringes entirely white.
                    </p></tp:treatment-sec><tp:treatment-sec sec-type="Male genitalia"><title>Male genitalia.</title><p>(<xref ref-type="fig" rid="F5">Figs 19, 20</xref>) (5 preparations examined). Uncus (<xref ref-type="fig" rid="F5">Fig. 19a</xref>) linguiform apically; socii lunate, as long as saccus, long hairy dorsally, with four terminal spines in a row, third spine from tip longest, followed by second, fourth, and first in order of length (<xref ref-type="fig" rid="F5">Fig. 19b</xref>). Tegumen subtriangular, 1.5× broader than uncus; subscaphium (<xref ref-type="fig" rid="F5">Fig. 19d</xref>) appressed to tegumen. Valva obovate, 2.5× longer than socii, costa slightly incurved at basal 1/3; arched setose area above saccular base (<xref ref-type="fig" rid="F5">Fig. 19c</xref>). Saccus very slender, as long as socius. Aedeagus (<xref ref-type="fig" rid="F5">Fig. 20</xref>) attenuate in distal half, as long as and slightly wider than saccus, bent medially; carina slender, triangular; a zone of minute spinulate cornuti in distal half of aedeagus.
                    </p></tp:treatment-sec><tp:treatment-sec sec-type="Female genitalia"><title>Female genitalia.</title><p>(<xref ref-type="fig" rid="F7">Fig. 33</xref>) (2 preparations examined)<bold>.</bold> S8 sclerotized; minute thorns on semicircular area above S8 humps. Apophysis posterioris 2.5× longer than <!--PageBreak-->apophysis anterioris excluding basal Y-fork; longer branch of Y-fork 5× longer than shorter branch. Ductus bursae as long as corpus bursae; antrum in posterior 1/7 of ductus bursae, cup-shaped, with minute thorns on internal wall (<xref ref-type="fig" rid="F7">Fig. 33a</xref>); bulla seminalis 2/3 as large as corpus bursae. Corpus bursae ellipsoid; signum as a small, scobinate disc (<xref ref-type="fig" rid="F7">Fig. 33c</xref>).
                    </p></tp:treatment-sec><tp:treatment-sec sec-type="Distribution"><title>Distribution.</title><p>Costa Rica (high elevations of Cerro de la Muerte of the Talamancan Mountain Range in Cartago and San José Provinces).</p></tp:treatment-sec><tp:treatment-sec sec-type="Habitat"><title>Habitat.</title><p>The adult specimens have been collected exclusively from the high elevation forests of Cerro de la Muerte where oaks are dominant below 3,300m (Zuchowski, 2007). See <xref ref-type="bibr" rid="B10">Nishida et al. (2002)</xref> for more details about the habitats. The second author (KN) observed one individual of this species resting on the underside of a leaf of <italic><tp:taxon-name>Vaccinium floribundum</tp:taxon-name></italic> Kunth (<xref ref-type="fig" rid="F1">Fig. 1</xref>). Given the host association of <italic><tp:taxon-name>Eucalantica polita</tp:taxon-name></italic> with another <italic><tp:taxon-name>Vaccinium</tp:taxon-name></italic>, this plant is likely the larval host of <italic><tp:taxon-name>Eucalantica costaricae</tp:taxon-name></italic>.
                    </p></tp:treatment-sec><tp:treatment-sec sec-type="Etymology"><title>Etymology.</title><p>The new species is named after Costa Rica, where the type locality is situated.</p><fig id="F1" position="float" orientation="portrait"><label>Figures 1–4. </label><caption><p>Generic characteristics of <italic><tp:taxon-name>Eucalantica</tp:taxon-name></italic>. <bold>1</bold> head of <italic><tp:taxon-name>Eucalantica polita</tp:taxon-name></italic> (lateral view) <bold>2</bold> wing venation of <italic><tp:taxon-name>Eucalantica polita</tp:taxon-name></italic> (gray shade – pterostigma) <bold>3</bold> abdominal segment II-IV of <italic><tp:taxon-name>Eucalantica costaricae</tp:taxon-name></italic> sp. n. <bold>4</bold> abdominal segment VIII of <italic><tp:taxon-name>Eucalantica costaricae</tp:taxon-name></italic> sp. n. Abbreviations: AP = apodeme; CO = coremata; LP = labial palpus; HA = haustellum; PL = pleural lobe; PS = pterostigma; S8 = eighth sternite; SS = spiniform setae; T8 = eighth tergite; TR = transverse ridge; VN = venula.</p></caption><graphic xmlns:xlink="http://www.w3.org/1999/xlink" xlink:href="ZooKeys-118-075-g001.jpg" position="float" orientation="portrait" xlink:type="simple"/></fig></tp:treatment-sec><tp:treatment-sec><!--Section generated to contain objects referenced in tp:taxon-treatment.--><fig id="F2" position="float" orientation="portrait"><label>Figures 5–14.</label><caption><p>Adults of <italic><tp:taxon-name>Eucalantica</tp:taxon-name></italic>. <bold>5</bold> <italic><tp:taxon-name>Eucalantica costaricae</tp:taxon-name></italic> sp. n., resting on underside of <italic><tp:taxon-name>Vaccinium floribundum</tp:taxon-name></italic>, Cerro de la Muerte, Costa Rica <bold>6</bold> <italic><tp:taxon-name>Eucalantica ehecatlella</tp:taxon-name></italic> sp. n. (male, holotype) <bold>7–9</bold> <italic><tp:taxon-name>Eucalantica polita</tp:taxon-name></italic> <bold>7</bold> lectotype (male) <bold>8</bold> pale variant (female) <bold>9</bold> maculate variant (male) <bold>10</bold> <italic><tp:taxon-name>Eucalantica costaricae</tp:taxon-name></italic> sp. n. (female, paratype) <bold>11</bold> <italic><tp:taxon-name>Eucalantica icarusella</tp:taxon-name></italic> sp. n. (male, holotype) <bold>12</bold> <italic><tp:taxon-name>Eucalantica powelli</tp:taxon-name></italic> sp. n. (female, paratype) <bold>13</bold> <italic><tp:taxon-name>Eucalantica pumila</tp:taxon-name></italic> sp. n. (male, holotype) <bold>14</bold> <italic><tp:taxon-name>Eucalantica vaquero</tp:taxon-name></italic> sp. n. (female, paratype). Abbreviations: CS = costal streak; DP = dorsal patch; DS = discal spot; PS = posterior suffusion.</p></caption><graphic xmlns:xlink="http://www.w3.org/1999/xlink" xlink:href="ZooKeys-118-075-g002.jpg" position="float" orientation="portrait" xlink:type="simple"/></fig><fig id="F5" position="float" orientation="portrait"><label>Figures 17–24.</label><caption><p>Male genitalia of <italic><tp:taxon-name>Eucalantica</tp:taxon-name></italic>. <bold>17–18.</bold> <italic><tp:taxon-name>Eucalantica polita</tp:taxon-name></italic> <bold>19–20</bold> <italic><tp:taxon-name>Eucalantica costaricae</tp:taxon-name></italic> sp. n. (holotype) <bold>21–22</bold> <italic><tp:taxon-name>Eucalantica ehecatlella</tp:taxon-name></italic> sp. n. (holotype) <bold>23–24</bold> <italic><tp:taxon-name>Eucalantica icarusella</tp:taxon-name></italic> sp. n. (holotype). <bold>18, 20, 22, 24</bold> aedeagus. Close-up boxes: a – apical region of uncus; b – terminal spines on socius; c – grooves or projections above sacculus; d – subscaphium; e – terminal part of aedeagus and cornuti (transmitted light phase contrast image).</p></caption><graphic xmlns:xlink="http://www.w3.org/1999/xlink" xlink:href="ZooKeys-118-075-g005.jpg" position="float" orientation="portrait" xlink:type="simple"/></fig><fig id="F7" position="float" orientation="portrait"><label>Figures 31–35.</label><caption><p>Female genitalia of <italic><tp:taxon-name>Eucalantica</tp:taxon-name></italic>. <bold>31</bold> <italic><tp:taxon-name>Eucalantica polita</tp:taxon-name></italic>. <bold>32</bold> <italic><tp:taxon-name>Eucalantica powelli</tp:taxon-name></italic> sp. n. (paratype) <bold>33</bold> <italic><tp:taxon-name>Eucalantica costaricae</tp:taxon-name></italic> sp. n. (paratype) <bold>34</bold> <italic><tp:taxon-name>Eucalantica vaquero</tp:taxon-name></italic> sp. n. (paratype) <bold>35</bold> <italic><tp:taxon-name>Eucalantica icarusella</tp:taxon-name></italic> sp. n. (paratype). Ductus seminalis and bulla seminalis contoured by dotted line. Asterisk = semicircular fold. Close-up boxes: a – antrum and thorny area around ostium; b – semicircular depression on eighth sternite; c – signum; d – sclerite at connection between ductus bursa and bulla seminalis.</p></caption><graphic xmlns:xlink="http://www.w3.org/1999/xlink" xlink:href="ZooKeys-118-075-g007.jpg" position="float" orientation="portrait" xlink:type="simple"/></fig></tp:treatment-sec><ref-list><ref id="B10"><mixed-citation xmlns:xlink="http://www.w3.org/1999/xlink" xlink:type="simple"><person-group><name name-style="western"><surname>Nishida</surname><given-names>K</given-names></name><name name-style="western"><surname>Rotheray</surname><given-names>G</given-names></name><name name-style="western"><surname>Thompson</surname><given-names>FC</given-names></name></person-group> (<year>2002</year>)<article-title> First non-predaceous syrphine flower fly (Diptera: Syrphidae): a new leaf-mining <italic>Allograpta</italic> from Costa Rica.</article-title><source>Studia dipterologica </source><volume>9</volume> (<issue>2</issue>): <fpage>421</fpage>-<lpage>436</lpage>.</mixed-citation></ref></ref-list></tp:taxon-treatment>
