# Supplementary material for: A taxonomic review of Eucalantica Busck (Lepidoptera, Yponomeutidae) with descriptions of six new species
Source: Zookeys. 2011 Jul 13;(118):75–96. doi: 10.3897/zookeys.118.956 (PMC3175112; doi:10.3897/zookeys.118.956)
Supplement: XML Treatment for Eucalantica ehecatlella [file zookeys.118.956-treatment4.xml]

<!DOCTYPE tp:taxon-treatment
  PUBLIC "-//TaxonX//DTD Taxonomic Treatment Publishing DTD v0 20100105//EN" "tax-treatment-NSO.dtd">
<tp:taxon-treatment xmlns:tp="http://www.plazi.org/taxpub"><tp:treatment-meta><mixed-citation publication-type="journal"><person-group><name><surname>Sohn</surname><given-names>Jae-Cheon</given-names></name><name><surname>Nishida</surname><given-names>Kenji</given-names></name></person-group><article-title>A taxonomic review of Eucalantica Busck (Lepidoptera, Yponomeutidae) with descriptions of six new species</article-title><source>Zookeys</source><day>13</day><month>7</month><year>2011</year><volume>2011</volume><issue>118</issue><fpage>75</fpage><lpage>96</lpage><pub-id pub-id-type="doi">10.3897/zookeys.118.956</pub-id></mixed-citation></tp:treatment-meta><tp:nomenclature><tp:taxon-name>
                        <tp:taxon-name-part taxon-name-part-type="genus">Eucalantica</tp:taxon-name-part>
                        <tp:taxon-name-part taxon-name-part-type="species">ehecatlella</tp:taxon-name-part>
                        <object-id xmlns:xlink="http://www.w3.org/1999/xlink" xlink:type="simple">urn:lsid:zoobank.org:act:0003EA08-8167-4DF1-BFC9-0B171C4835EE</object-id>
                    <object-id xmlns:xlink="http://www.w3.org/1999/xlink" xlink:type="simple">http://species-id.net/wiki/Eucalantica_ehecatlella</object-id>
                    </tp:taxon-name><tp:taxon-authority>Sohn &amp; Nishida</tp:taxon-authority><tp:taxon-status xmlns:xlink="http://www.w3.org/1999/xlink" xlink:type="simple">sp. n.</tp:taxon-status><xref ref-type="fig" rid="F2">Figs 6</xref><xref ref-type="fig" rid="F5">21, 22</xref></tp:nomenclature><tp:treatment-sec sec-type="Type material"><title>Type material.</title><p><bold>Holotype</bold> ♂ – COSTA RICA: Heredia, Volcán Barva, 6 km ENE from Vara Blanca, <named-content xmlns:xlink="http://www.w3.org/1999/xlink" content-type="dwc:verbatimCoordinates" xlink:type="simple">10°10'34"N; 84°06'41"W</named-content>, alt. 1950<bold>–</bold>2050 m, 16 February 2002, BN-INB0003220413, GSN [SJC 642] (INBIO). <bold>Paratype</bold> ♂ – COSTA RICA: same locality as holotype, 21 March 2002, A Kawahara, BN-INB0003217116, abdomen missing (INBIO).
                    </p></tp:treatment-sec><tp:treatment-sec sec-type="Diagnosis"><title>Diagnosis.</title><p>This species is very close to <italic><tp:taxon-name>Eucalantica icarusella</tp:taxon-name></italic> in the shape of the dorsal patch of the forewing and in having entirely pale gray forewing fringes but differs from the latter by having most of the black dots sparsely scattered beyond the discal cell. <italic><tp:taxon-name>Eucalantica ehecatlella</tp:taxon-name></italic> is further distinguished from <italic><tp:taxon-name>Eucalantica icarusella</tp:taxon-name></italic> by the lack of projections near the apex of uncus in the male genitalia.
                    </p></tp:treatment-sec><tp:treatment-sec sec-type="Description"><title>Description</title><p>(<xref ref-type="fig" rid="F2">Fig. 6</xref>). Forewing length 5.0–6.2 mm (n=2) with dark brown costal streak in basal 1/4; posterior suffusion on basal half of dorsal margin, reddish brown with an intermittent, black line along upper border; black spots sparsely scattered on distal 1/4; terminal line narrow, black, intermittent; fringes pale orange, paler on tornus. Hindwing anterior margin 2× longer than maximum width; fringes pale gray.
                    </p></tp:treatment-sec><tp:treatment-sec sec-type="Male genitalia"><title>Male genitalia.</title><p>(<xref ref-type="fig" rid="F5">Figs 21, 22</xref>) (1 preparation examined)<bold>.</bold> Uncus (<xref ref-type="fig" rid="F5">Fig. 21a</xref>) elongate, triangular, conical apically; socii bulged dorsally, sharp triangular in terminal 1/5, 1.5× longer than saccus, long-hairy dorsally, with four terminal spines in a row, third spine from tip longest, followed by second, fourth, and first in order of length (<xref ref-type="fig" rid="F5">Fig. 21b</xref>). Tegumen parallel-sided; subscaphium (<xref ref-type="fig" rid="F5">Fig. 21d</xref>) slightly bulged ventrad. Valva obovate, costal margin almost straight, apex broadly round; a semicircular ema<!--PageBreak-->rgination adjoining with a densely setose area and an oblique groove above saccular base (<xref ref-type="fig" rid="F5">Fig. 21c</xref>); a subrectangular emargination near the middle of the base of valva ventrally (<xref ref-type="fig" rid="F5">Fig. 21c</xref>). Saccus elongate, digitate, as long as uncus. Aedeagus (<xref ref-type="fig" rid="F5">Fig. 22</xref>) of even width throughout, strongly curved medially, with a triangular carina terminally and a zone of minute-spinulate cornuti 1/3 as long as aedeagus.
                    </p></tp:treatment-sec><tp:treatment-sec sec-type="Female"><title>Female.</title><p>unknown.</p></tp:treatment-sec><tp:treatment-sec sec-type="Distribution"><title>Distribution.</title><p>Costa Rica (Central Volcanic Range in Heredia Province).</p></tp:treatment-sec><tp:treatment-sec sec-type="Etymology"><title>Etymology.</title><p>The specific epithet is derived from ‘Ehecatl', a god of wind in Aztec mythology and refers to the windy habitat where the new species was collected.</p><fig id="F2" position="float" orientation="portrait"><label>Figures 5–14.</label><caption><p>Adults of <italic><tp:taxon-name>Eucalantica</tp:taxon-name></italic>. <bold>5</bold> <italic><tp:taxon-name>Eucalantica costaricae</tp:taxon-name></italic> sp. n., resting on underside of <italic><tp:taxon-name>Vaccinium floribundum</tp:taxon-name></italic>, Cerro de la Muerte, Costa Rica <bold>6</bold> <italic><tp:taxon-name>Eucalantica ehecatlella</tp:taxon-name></italic> sp. n. (male, holotype) <bold>7–9</bold> <italic><tp:taxon-name>Eucalantica polita</tp:taxon-name></italic> <bold>7</bold> lectotype (male) <bold>8</bold> pale variant (female) <bold>9</bold> maculate variant (male) <bold>10</bold> <italic><tp:taxon-name>Eucalantica costaricae</tp:taxon-name></italic> sp. n. (female, paratype) <bold>11</bold> <italic><tp:taxon-name>Eucalantica icarusella</tp:taxon-name></italic> sp. n. (male, holotype) <bold>12</bold> <italic><tp:taxon-name>Eucalantica powelli</tp:taxon-name></italic> sp. n. (female, paratype) <bold>13</bold> <italic><tp:taxon-name>Eucalantica pumila</tp:taxon-name></italic> sp. n. (male, holotype) <bold>14</bold> <italic><tp:taxon-name>Eucalantica vaquero</tp:taxon-name></italic> sp. n. (female, paratype). Abbreviations: CS = costal streak; DP = dorsal patch; DS = discal spot; PS = posterior suffusion.</p></caption><graphic xmlns:xlink="http://www.w3.org/1999/xlink" xlink:href="ZooKeys-118-075-g002.jpg" position="float" orientation="portrait" xlink:type="simple"/></fig></tp:treatment-sec><tp:treatment-sec><!--Section generated to contain objects referenced in tp:taxon-treatment.--><fig id="F5" position="float" orientation="portrait"><label>Figures 17–24.</label><caption><p>Male genitalia of <italic><tp:taxon-name>Eucalantica</tp:taxon-name></italic>. <bold>17–18.</bold> <italic><tp:taxon-name>Eucalantica polita</tp:taxon-name></italic> <bold>19–20</bold> <italic><tp:taxon-name>Eucalantica costaricae</tp:taxon-name></italic> sp. n. (holotype) <bold>21–22</bold> <italic><tp:taxon-name>Eucalantica ehecatlella</tp:taxon-name></italic> sp. n. (holotype) <bold>23–24</bold> <italic><tp:taxon-name>Eucalantica icarusella</tp:taxon-name></italic> sp. n. (holotype). <bold>18, 20, 22, 24</bold> aedeagus. Close-up boxes: a – apical region of uncus; b – terminal spines on socius; c – grooves or projections above sacculus; d – subscaphium; e – terminal part of aedeagus and cornuti (transmitted light phase contrast image).</p></caption><graphic xmlns:xlink="http://www.w3.org/1999/xlink" xlink:href="ZooKeys-118-075-g005.jpg" position="float" orientation="portrait" xlink:type="simple"/></fig></tp:treatment-sec></tp:taxon-treatment>
