# Supplementary material for: A taxonomic review of Eucalantica Busck (Lepidoptera, Yponomeutidae) with descriptions of six new species
Source: Zookeys. 2011 Jul 13;(118):75–96. doi: 10.3897/zookeys.118.956 (PMC3175112; doi:10.3897/zookeys.118.956)
Supplement: XML Treatment for Eucalantica icarusella [file zookeys.118.956-treatment5.xml]

<!DOCTYPE tp:taxon-treatment
  PUBLIC "-//TaxonX//DTD Taxonomic Treatment Publishing DTD v0 20100105//EN" "tax-treatment-NSO.dtd">
<tp:taxon-treatment xmlns:tp="http://www.plazi.org/taxpub"><tp:treatment-meta><mixed-citation publication-type="journal"><person-group><name><surname>Sohn</surname><given-names>Jae-Cheon</given-names></name><name><surname>Nishida</surname><given-names>Kenji</given-names></name></person-group><article-title>A taxonomic review of Eucalantica Busck (Lepidoptera, Yponomeutidae) with descriptions of six new species</article-title><source>Zookeys</source><day>13</day><month>7</month><year>2011</year><volume>2011</volume><issue>118</issue><fpage>75</fpage><lpage>96</lpage><pub-id pub-id-type="doi">10.3897/zookeys.118.956</pub-id></mixed-citation></tp:treatment-meta><tp:nomenclature><tp:taxon-name>
                        <tp:taxon-name-part taxon-name-part-type="genus">Eucalantica</tp:taxon-name-part>
                        <tp:taxon-name-part taxon-name-part-type="species">icarusella</tp:taxon-name-part>
                        <object-id xmlns:xlink="http://www.w3.org/1999/xlink" xlink:type="simple">urn:lsid:zoobank.org:act:87237D85-EDA7-4668-ACF0-0D84ED2EB659</object-id>
                    <object-id xmlns:xlink="http://www.w3.org/1999/xlink" xlink:type="simple">http://species-id.net/wiki/Eucalantica_icarusella</object-id>
                    </tp:taxon-name><tp:taxon-authority>Sohn &amp; Nishida</tp:taxon-authority><tp:taxon-status xmlns:xlink="http://www.w3.org/1999/xlink" xlink:type="simple">sp. n.</tp:taxon-status><xref ref-type="fig" rid="F2">Figs 11</xref><xref ref-type="fig" rid="F5">23–24</xref><xref ref-type="fig" rid="F7">35</xref></tp:nomenclature><tp:treatment-sec sec-type="Type material"><title>Type material.</title><p><bold>Holotype</bold> ♂– COSTA RICA: San José, Cerro de la Muerte, Estación Biológica de la UCR, <named-content xmlns:xlink="http://www.w3.org/1999/xlink" content-type="dwc:verbatimCoordinates" xlink:type="simple">9° 34' N; 83° 45' W</named-content>, alt. 3050m, 20 February 1999 (K. Nishida), GSN [USNM96397], USNM. <bold>Paratypes</bold> (6♂4♀) – COSTA RICA: 1♂, San José, Cerro de la Muerte, Estación Biológica de la UCR, <named-content xmlns:xlink="http://www.w3.org/1999/xlink" content-type="dwc:verbatimCoordinates" xlink:type="simple">9°34'N; 83°45'W</named-content>, alt. 3100m, 20 December 1998, K Nishida (BMNH); 2♂, San José, Cerro de la Muerte, Estación Los Nimbolos, <named-content xmlns:xlink="http://www.w3.org/1999/xlink" content-type="dwc:verbatimCoordinates" xlink:type="simple">9°99'42.30"N; 83°44'27.2"W</named-content>, alt. 3150m, 24–27 July 2006, JB Sullivan (USNM). 2♀, Cartago, Cerro de Muerte, Pension La Georgina, <named-content xmlns:xlink="http://www.w3.org/1999/xlink" content-type="dwc:verbatimCoordinates" xlink:type="simple">9°34'N; 83°45'W</named-content>, alt. 3000m, 23<bold>–</bold>25 May 1985, J Powell, GSN [EMEC-JCS 003] (EMEC); 1♀, 7km SE El Canon, <named-content xmlns:xlink="http://www.w3.org/1999/xlink" content-type="dwc:verbatimCoordinates" xlink:type="simple">9°40'N; 83°55'W</named-content>, 28 May 1985 (J Powell), GSN [EMEC-JCS 001] (EMEC). 1♂1♀, Alajuela, Volcán Poás, <named-content xmlns:xlink="http://www.w3.org/1999/xlink" content-type="dwc:verbatimCoordinates" xlink:type="simple">10°11'00"N; 84°12'30"W</named-content>, alt. 2550m, 6–7 June 1988 (J Brown &amp; JA Powell), GSN [EMEC-JCS 004 (♀)] (EMEC). 1♂, Heredia, Volcán Barva, 6 km ENE from Vara Blanca, <named-content xmlns:xlink="http://www.w3.org/1999/xlink" content-type="dwc:verbatimCoordinates" xlink:type="simple">10°10'34"N; 84°06'41"W</named-content>, alt. 1950<bold>–</bold>2050 m, 20 March 2002, K Nishida, abdomen missing (USNM); 1♂, ditto, 12 April 2002, K Nishida (UCR).
                    </p></tp:treatment-sec><tp:treatment-sec sec-type="Diagnosis"><title>Diagnosis.</title><p>This species is superficially similar to <italic><tp:taxon-name>Eucalantica costaricae</tp:taxon-name></italic>, but differs from the latter in having a posterior suffusion on the forewings and narrower hindwings. In the genitalia, <italic><tp:taxon-name>Eucalantica icarusella</tp:taxon-name></italic> is distinguished from <italic><tp:taxon-name>Eucalantica costaricae</tp:taxon-name></italic> in having projections (<xref ref-type="fig" rid="F5">Fig. 23a</xref>) near the apex of the uncus in the males and having a pair of pits (<xref ref-type="fig" rid="F7">Fig. 35a</xref>) near ostium bursae in the females.
                    </p></tp:treatment-sec><tp:treatment-sec sec-type="Description"><title>Description</title><p>(<xref ref-type="fig" rid="F2">Fig. 11</xref>). Forewing length 5.3–7.9 mm (mean=7.07mm, n=9); costal streak dark brown, broadly spread basally; dorsal patch at the middle of posterior margin, dentiform, orange, with a black line on upper border; posterior suffusion on basal 1/2 of dorsal margin, orange, with an intermittent black line on upper border; black spots peppering in distal 3/4, denser to distal 1/3; fringes pale gray in basal 1/3, brownish gray in distal 2/3. Hindwing anterior margin 2.5× longer than maximum width; fringes pale gray.
                    </p></tp:treatment-sec><tp:treatment-sec sec-type="Male genitalia"><title>Male genitalia.</title><p>(<xref ref-type="fig" rid="F5">Figs 23, 24</xref>) (3 preparations examined). Uncus (<xref ref-type="fig" rid="F5">Fig. 23a</xref>) linguiform, apex slightly protruded, lateral lobes digitate, with transverse edge apically; socii <!--PageBreak-->digitate, narrowly round apically, as long as saccus, long-hairy dorsally, with three terminal spines in a row, all almost same in length (<xref ref-type="fig" rid="F5">Fig. 23b</xref>). Tegumen as long as uncus, subtriangular posteriorly, parallel laterally in anterior half, enlarged in posterior half; subscaphium (<xref ref-type="fig" rid="F5">Fig. 23d</xref>) appressed to tegumen. Valva elongate, almost of even width throughout, rounded apically, 3.5× longer than saccus; costa slightly bulged at basal 1/5; a semicircular emargination above saccular base, adjoining with a small tubercle at upper end (<xref ref-type="fig" rid="F5">Fig. 23c</xref>). Saccus digitate, robust, broadened to base, as long as socius. Aedeagus (<xref ref-type="fig" rid="F5">Fig. 24</xref>) almost straight, slightly bulged medially (<xref ref-type="fig" rid="F5">Fig. 24e</xref>), 2.5× longer than saccus; a zone of minute-spinulate cornuti 2/5 as long as aedeagus.
                    </p></tp:treatment-sec><tp:treatment-sec sec-type="Female genitalia"><title>Female genitalia.</title><p>(<xref ref-type="fig" rid="F7">Fig. 35</xref>) (4 preparation examined). S8 sclerotized, quadrate, with a pair of semicircular, setose humps posteriorly; minute thorns on and posteriorn to S8 humps; semicircular, lateral pleats at the middle of S8 area (indicated with an<!--PageBreak--> asterisk in <xref ref-type="fig" rid="F7">Fig. 35</xref>); a pair of pits adjacent to ostium (<xref ref-type="fig" rid="F7">Fig. 35a</xref>). Apophysis posterioris 3.5× longer than apophysis anterioris excluding basal Y-fork; ventral branch of Y-fork fused with posterior margin of S8, dorsal branch 2× longer than apophysis anterioris, slightly sinuous. A zone of minute thorns extended from antrum to S8 pleats. Ductus bursae as long as corpus; antrum cylindrical, 1/6 as long as and 2× wider than ductus bursae, with minute thorns on internal wall (<xref ref-type="fig" rid="F7">Fig. 35a</xref>); bulla seminalis 1/2 as long as ductus bursae. Corpus bursae oval, membranous, cervical area slightly protruding; signum keel-like with denticules on interior surface (<xref ref-type="fig" rid="F7">Fig. 35c</xref>).
                    </p></tp:treatment-sec><tp:treatment-sec sec-type="Distribution"><title>Distribution.</title><p>Costa Rica (high elevations of Cartago, Heredia and San José).</p></tp:treatment-sec><tp:treatment-sec sec-type="Etymology"><title>Etymology.</title><p>The new species is named after the Greek mythological character <italic><tp:taxon-name>Ikaros</tp:taxon-name></italic> (<italic><tp:taxon-name>Icarus</tp:taxon-name></italic> in Latin) and refers to the white forewing with scarlet dorsal suffusion resembling Icarus' waxy wings burnt down by sunlight.
                    </p><fig id="F3" position="float" orientation="portrait"><label>Figure 15.</label><caption><p>Distribution of <italic><tp:taxon-name>Eucalantica polita</tp:taxon-name></italic> (white star). Map from www.nationalatlas.gov.</p></caption><graphic xmlns:xlink="http://www.w3.org/1999/xlink" xlink:href="ZooKeys-118-075-g003.jpg" position="float" orientation="portrait" xlink:type="simple"/></fig></tp:treatment-sec><tp:treatment-sec><!--Section generated to contain objects referenced in tp:taxon-treatment.--><fig id="F2" position="float" orientation="portrait"><label>Figures 5–14.</label><caption><p>Adults of <italic><tp:taxon-name>Eucalantica</tp:taxon-name></italic>. <bold>5</bold> <italic><tp:taxon-name>Eucalantica costaricae</tp:taxon-name></italic> sp. n., resting on underside of <italic><tp:taxon-name>Vaccinium floribundum</tp:taxon-name></italic>, Cerro de la Muerte, Costa Rica <bold>6</bold> <italic><tp:taxon-name>Eucalantica ehecatlella</tp:taxon-name></italic> sp. n. (male, holotype) <bold>7–9</bold> <italic><tp:taxon-name>Eucalantica polita</tp:taxon-name></italic> <bold>7</bold> lectotype (male) <bold>8</bold> pale variant (female) <bold>9</bold> maculate variant (male) <bold>10</bold> <italic><tp:taxon-name>Eucalantica costaricae</tp:taxon-name></italic> sp. n. (female, paratype) <bold>11</bold> <italic><tp:taxon-name>Eucalantica icarusella</tp:taxon-name></italic> sp. n. (male, holotype) <bold>12</bold> <italic><tp:taxon-name>Eucalantica powelli</tp:taxon-name></italic> sp. n. (female, paratype) <bold>13</bold> <italic><tp:taxon-name>Eucalantica pumila</tp:taxon-name></italic> sp. n. (male, holotype) <bold>14</bold> <italic><tp:taxon-name>Eucalantica vaquero</tp:taxon-name></italic> sp. n. (female, paratype). Abbreviations: CS = costal streak; DP = dorsal patch; DS = discal spot; PS = posterior suffusion.</p></caption><graphic xmlns:xlink="http://www.w3.org/1999/xlink" xlink:href="ZooKeys-118-075-g002.jpg" position="float" orientation="portrait" xlink:type="simple"/></fig><fig id="F5" position="float" orientation="portrait"><label>Figures 17–24.</label><caption><p>Male genitalia of <italic><tp:taxon-name>Eucalantica</tp:taxon-name></italic>. <bold>17–18.</bold> <italic><tp:taxon-name>Eucalantica polita</tp:taxon-name></italic> <bold>19–20</bold> <italic><tp:taxon-name>Eucalantica costaricae</tp:taxon-name></italic> sp. n. (holotype) <bold>21–22</bold> <italic><tp:taxon-name>Eucalantica ehecatlella</tp:taxon-name></italic> sp. n. (holotype) <bold>23–24</bold> <italic><tp:taxon-name>Eucalantica icarusella</tp:taxon-name></italic> sp. n. (holotype). <bold>18, 20, 22, 24</bold> aedeagus. Close-up boxes: a – apical region of uncus; b – terminal spines on socius; c – grooves or projections above sacculus; d – subscaphium; e – terminal part of aedeagus and cornuti (transmitted light phase contrast image).</p></caption><graphic xmlns:xlink="http://www.w3.org/1999/xlink" xlink:href="ZooKeys-118-075-g005.jpg" position="float" orientation="portrait" xlink:type="simple"/></fig><fig id="F7" position="float" orientation="portrait"><label>Figures 31–35.</label><caption><p>Female genitalia of <italic><tp:taxon-name>Eucalantica</tp:taxon-name></italic>. <bold>31</bold> <italic><tp:taxon-name>Eucalantica polita</tp:taxon-name></italic>. <bold>32</bold> <italic><tp:taxon-name>Eucalantica powelli</tp:taxon-name></italic> sp. n. (paratype) <bold>33</bold> <italic><tp:taxon-name>Eucalantica costaricae</tp:taxon-name></italic> sp. n. (paratype) <bold>34</bold> <italic><tp:taxon-name>Eucalantica vaquero</tp:taxon-name></italic> sp. n. (paratype) <bold>35</bold> <italic><tp:taxon-name>Eucalantica icarusella</tp:taxon-name></italic> sp. n. (paratype). Ductus seminalis and bulla seminalis contoured by dotted line. Asterisk = semicircular fold. Close-up boxes: a – antrum and thorny area around ostium; b – semicircular depression on eighth sternite; c – signum; d – sclerite at connection between ductus bursa and bulla seminalis.</p></caption><graphic xmlns:xlink="http://www.w3.org/1999/xlink" xlink:href="ZooKeys-118-075-g007.jpg" position="float" orientation="portrait" xlink:type="simple"/></fig></tp:treatment-sec></tp:taxon-treatment>
