# Supplementary material for: A taxonomic review of Eucalantica Busck (Lepidoptera, Yponomeutidae) with descriptions of six new species
Source: Zookeys. 2011 Jul 13;(118):75–96. doi: 10.3897/zookeys.118.956 (PMC3175112; doi:10.3897/zookeys.118.956)
Supplement: XML Treatment for Eucalantica powelli [file zookeys.118.956-treatment6.xml]

<!DOCTYPE tp:taxon-treatment
  PUBLIC "-//TaxonX//DTD Taxonomic Treatment Publishing DTD v0 20100105//EN" "tax-treatment-NSO.dtd">
<tp:taxon-treatment xmlns:tp="http://www.plazi.org/taxpub"><tp:treatment-meta><mixed-citation publication-type="journal"><person-group><name><surname>Sohn</surname><given-names>Jae-Cheon</given-names></name><name><surname>Nishida</surname><given-names>Kenji</given-names></name></person-group><article-title>A taxonomic review of Eucalantica Busck (Lepidoptera, Yponomeutidae) with descriptions of six new species</article-title><source>Zookeys</source><day>13</day><month>7</month><year>2011</year><volume>2011</volume><issue>118</issue><fpage>75</fpage><lpage>96</lpage><pub-id pub-id-type="doi">10.3897/zookeys.118.956</pub-id></mixed-citation></tp:treatment-meta><tp:nomenclature><tp:taxon-name>
                        <tp:taxon-name-part taxon-name-part-type="genus">Eucalantica</tp:taxon-name-part>
                        <tp:taxon-name-part taxon-name-part-type="species">powelli</tp:taxon-name-part>
                        <object-id xmlns:xlink="http://www.w3.org/1999/xlink" xlink:type="simple">urn:lsid:zoobank.org:act:D7AF7609-BE3C-41CE-8F94-8039229CA82E</object-id>
                    <object-id xmlns:xlink="http://www.w3.org/1999/xlink" xlink:type="simple">http://species-id.net/wiki/Eucalantica_powelli</object-id>
                    </tp:taxon-name><tp:taxon-authority>Sohn</tp:taxon-authority><tp:taxon-status xmlns:xlink="http://www.w3.org/1999/xlink" xlink:type="simple">sp. n.</tp:taxon-status><xref ref-type="fig" rid="F2">Figs 12</xref><xref ref-type="fig" rid="F6">25–26</xref><xref ref-type="fig" rid="F7">32</xref></tp:nomenclature><tp:treatment-sec sec-type="Type material"><title>Type material.</title><p><bold>Holotype</bold> ♂ – COSTA RICA: Cartago, Cerro de la Muerte, La Georgina, <named-content xmlns:xlink="http://www.w3.org/1999/xlink" content-type="dwc:verbatimCoordinates" xlink:type="simple">9°34'N; 83°45'W</named-content>, alt. 3000 m, 23–25 June 1985, J Powell &amp; PA Opler, GSN [EMEC-JCS 012] (EMEC). <bold>Paratypes</bold> <bold>(</bold>1♂4♀<bold>)</bold> – COSTA RICA: 1♀, San José, 4.6 km E from Villa Mills, Sendero al Mirador, Est. Cuericí, <named-content xmlns:xlink="http://www.w3.org/1999/xlink" content-type="dwc:verbatimCoordinates" xlink:type="simple">9°34'N; 83°43'W</named-content>, alt. 2640m, 17–22 March 1996, A Picado, GSN [SJC 806] (INBIO). 1♂, Cartago,7 km SE El Cañón, <named-content xmlns:xlink="http://www.w3.org/1999/xlink" content-type="dwc:verbatimCoordinates" xlink:type="simple">9°40'N; 83°55'W</named-content>, alt. 2500 m, 28 May 1985, J Powell &amp; JT Doyen (EMEC); 3♀, Cartago,Villa Mills, <named-content xmlns:xlink="http://www.w3.org/1999/xlink" content-type="dwc:verbatimCoordinates" xlink:type="simple">9°34'N; 83°43'W</named-content>, alt. 3000 m, 3–4 July 1999, J Powell, GSN [EMEC-JCS 002] (EMEC).
                    </p></tp:treatment-sec><tp:treatment-sec sec-type="Diagnosis"><title>Diagnosis.</title><p>This new species is similar to immaculate variants of <italic><tp:taxon-name>Eucalantica polita</tp:taxon-name></italic> (<xref ref-type="fig" rid="F2">Fig. 8</xref>) but differs from the latter in having posterior suffusion on entire dorsal margin of forewings. They are also distinguished by the male genitalia, i.e. triangular projection on valva closer to sacculus in <italic><tp:taxon-name>Eucalantica powelli</tp:taxon-name></italic>, and also by the female genitalia, i.e. the presence of posterolateral semicircular pleats (indicated with an asterisk in <xref ref-type="fig" rid="F7">Fig. 32</xref>) in <italic><tp:taxon-name>Eucalantica powelli</tp:taxon-name></italic>.
                    </p></tp:treatment-sec><tp:treatment-sec sec-type="Description"><title>Description</title><p>(<xref ref-type="fig" rid="F2">Fig. 12</xref>). Forewing length 7.0–10.0 mm (mean=8.48mm, n=5); dorsal margin with a row of black dots from the base to the basal 1/3; posterior suffusion on distal 2/3 of dorsal margin, sinuate, orange, with an intermittent black line on upper boarder; terminal line on posterior half of termen, black, intermittent; fringes white in basal half, reddish brown in distal half.
                    </p></tp:treatment-sec><tp:treatment-sec sec-type="Male genitalia"><title>Male genitalia.</title><p>(<xref ref-type="fig" rid="F6">Figs 25, 26</xref>) (2 preparations examined). Uncus (<xref ref-type="fig" rid="F6">Fig. 25a</xref>) elongate, subrectangular, as long as tegumen, with a pair of digitate lobes posterolaterally; socii digitate, as long as saccus, long-hairy dorsally, with four terminal spines in a row, third and fourth spines from top longest, followed by second, first in order of length (<xref ref-type="fig" rid="F6">Fig. 25b</xref>). Tegumen parallel-sided; subscaphium (<xref ref-type="fig" rid="F6">Fig. 25d</xref>) appressed to tegumen. Valva obovate; costa slightly curved at distal 1/3; sacculus with a small triangular <!--PageBreak-->bulge at basal 1/3 (<xref ref-type="fig" rid="F6">Fig. 25c</xref>). Saccus digitate. Aedeagus (<xref ref-type="fig" rid="F6">Fig. 26</xref>) slender, of even width throughout, narrower than saccus, apex oblique, slightly bent medially; with a zone of minute-spinulate cornuti 1/5 as long as aedeagus.
                    </p></tp:treatment-sec><tp:treatment-sec sec-type="Female genitalia"><title>Female genitalia.</title><p>(<xref ref-type="fig" rid="F7">Fig. 32</xref>) (2 preparations examined). S8 slightly oblique laterally, weakly sclerotized, with a pair of setose humps posteromedially; interspace between S8 humps with minute thorns; a pair of semicircular pleats lateroposteriorly (indicated with an asterisk in <xref ref-type="fig" rid="F7">Fig. 32</xref>). Apophysis posterioris 4× longer than apophysis anterioris excluding basal Y-fork; longer branch of Y-fork 3× longer than shorter branch, 2.5× longer than apophysis anterioris. Ductus bursae 2× longer than corpus; antrum in posterior 1/6 of ductus bursae, cylindrical, with minute thorns on inner wall (<xref ref-type="fig" rid="F7">Fig. 32a</xref>);<!--PageBreak--> ductus seminalis weakly sclerotized at connection with ductus bursae; bulla seminalis absent. Corpus bursae globular; signum absent.
                    </p></tp:treatment-sec><tp:treatment-sec sec-type="Distribution"><title>Distribution.</title><p>Costa Rica (high elevations of Cartago Province).</p></tp:treatment-sec><tp:treatment-sec sec-type="Etymology"><title>Etymology.</title><p>The new species is named after Dr. Jerry A. Powell, director emeritus of the Essig Museum of Entomology, the University of California, Berkeley, in appreciation of his assistance with the first author's work.</p><fig id="F4" position="float" orientation="portrait"><label>Figure 16.</label><caption><p>Distribution of <italic><tp:taxon-name>Eucalantica costaricae</tp:taxon-name></italic> sp. n. (red star), <italic><tp:taxon-name>Eucalantica ehecatlella</tp:taxon-name></italic> sp. n. (yellow box), <italic><tp:taxon-name>Eucalantica icarusella</tp:taxon-name></italic> sp. n. (green star), <italic><tp:taxon-name>Eucalantica powelli</tp:taxon-name></italic> sp. n. (blue box), <italic><tp:taxon-name>Eucalantica pumila</tp:taxon-name></italic> sp. n. (purple circle), and <italic><tp:taxon-name>Eucalantica vaquero</tp:taxon-name></italic> sp. n. (white circle). Maps from www.nationalatlas.gov and www.costa-rica-guide.com.</p></caption><graphic xmlns:xlink="http://www.w3.org/1999/xlink" xlink:href="ZooKeys-118-075-g004.jpg" position="float" orientation="portrait" xlink:type="simple"/></fig></tp:treatment-sec><tp:treatment-sec><!--Section generated to contain objects referenced in tp:taxon-treatment.--><fig id="F2" position="float" orientation="portrait"><label>Figures 5–14.</label><caption><p>Adults of <italic><tp:taxon-name>Eucalantica</tp:taxon-name></italic>. <bold>5</bold> <italic><tp:taxon-name>Eucalantica costaricae</tp:taxon-name></italic> sp. n., resting on underside of <italic><tp:taxon-name>Vaccinium floribundum</tp:taxon-name></italic>, Cerro de la Muerte, Costa Rica <bold>6</bold> <italic><tp:taxon-name>Eucalantica ehecatlella</tp:taxon-name></italic> sp. n. (male, holotype) <bold>7–9</bold> <italic><tp:taxon-name>Eucalantica polita</tp:taxon-name></italic> <bold>7</bold> lectotype (male) <bold>8</bold> pale variant (female) <bold>9</bold> maculate variant (male) <bold>10</bold> <italic><tp:taxon-name>Eucalantica costaricae</tp:taxon-name></italic> sp. n. (female, paratype) <bold>11</bold> <italic><tp:taxon-name>Eucalantica icarusella</tp:taxon-name></italic> sp. n. (male, holotype) <bold>12</bold> <italic><tp:taxon-name>Eucalantica powelli</tp:taxon-name></italic> sp. n. (female, paratype) <bold>13</bold> <italic><tp:taxon-name>Eucalantica pumila</tp:taxon-name></italic> sp. n. (male, holotype) <bold>14</bold> <italic><tp:taxon-name>Eucalantica vaquero</tp:taxon-name></italic> sp. n. (female, paratype). Abbreviations: CS = costal streak; DP = dorsal patch; DS = discal spot; PS = posterior suffusion.</p></caption><graphic xmlns:xlink="http://www.w3.org/1999/xlink" xlink:href="ZooKeys-118-075-g002.jpg" position="float" orientation="portrait" xlink:type="simple"/></fig><fig id="F6" position="float" orientation="portrait"><label>Figures 25–30.</label><caption><p>Male genitalia of <italic><tp:taxon-name>Eucalantica</tp:taxon-name></italic>. <bold>25–26</bold> <italic><tp:taxon-name>Eucalantica powelli</tp:taxon-name></italic> sp. n. (holotype) <bold>27–28</bold> <italic><tp:taxon-name>Eucalantica vaquero</tp:taxon-name></italic> sp. n. (holotype) <bold>29–30</bold> <italic><tp:taxon-name>Eucalantica pumila</tp:taxon-name></italic> sp. n. (holotype). <bold>26, 28, 30</bold> aedeagus. See figures <bold>17–24</bold> for close-up boxes.</p></caption><graphic xmlns:xlink="http://www.w3.org/1999/xlink" xlink:href="ZooKeys-118-075-g006.jpg" position="float" orientation="portrait" xlink:type="simple"/></fig><fig id="F7" position="float" orientation="portrait"><label>Figures 31–35.</label><caption><p>Female genitalia of <italic><tp:taxon-name>Eucalantica</tp:taxon-name></italic>. <bold>31</bold> <italic><tp:taxon-name>Eucalantica polita</tp:taxon-name></italic>. <bold>32</bold> <italic><tp:taxon-name>Eucalantica powelli</tp:taxon-name></italic> sp. n. (paratype) <bold>33</bold> <italic><tp:taxon-name>Eucalantica costaricae</tp:taxon-name></italic> sp. n. (paratype) <bold>34</bold> <italic><tp:taxon-name>Eucalantica vaquero</tp:taxon-name></italic> sp. n. (paratype) <bold>35</bold> <italic><tp:taxon-name>Eucalantica icarusella</tp:taxon-name></italic> sp. n. (paratype). Ductus seminalis and bulla seminalis contoured by dotted line. Asterisk = semicircular fold. Close-up boxes: a – antrum and thorny area around ostium; b – semicircular depression on eighth sternite; c – signum; d – sclerite at connection between ductus bursa and bulla seminalis.</p></caption><graphic xmlns:xlink="http://www.w3.org/1999/xlink" xlink:href="ZooKeys-118-075-g007.jpg" position="float" orientation="portrait" xlink:type="simple"/></fig></tp:treatment-sec></tp:taxon-treatment>
