# Supplementary material for: A taxonomic review of Eucalantica Busck (Lepidoptera, Yponomeutidae) with descriptions of six new species
Source: Zookeys. 2011 Jul 13;(118):75–96. doi: 10.3897/zookeys.118.956 (PMC3175112; doi:10.3897/zookeys.118.956)
Supplement: XML Treatment for Eucalantica pumila [file zookeys.118.956-treatment7.xml]

<!DOCTYPE tp:taxon-treatment
  PUBLIC "-//TaxonX//DTD Taxonomic Treatment Publishing DTD v0 20100105//EN" "tax-treatment-NSO.dtd">
<tp:taxon-treatment xmlns:tp="http://www.plazi.org/taxpub"><tp:treatment-meta><mixed-citation publication-type="journal"><person-group><name><surname>Sohn</surname><given-names>Jae-Cheon</given-names></name><name><surname>Nishida</surname><given-names>Kenji</given-names></name></person-group><article-title>A taxonomic review of Eucalantica Busck (Lepidoptera, Yponomeutidae) with descriptions of six new species</article-title><source>Zookeys</source><day>13</day><month>7</month><year>2011</year><volume>2011</volume><issue>118</issue><fpage>75</fpage><lpage>96</lpage><pub-id pub-id-type="doi">10.3897/zookeys.118.956</pub-id></mixed-citation></tp:treatment-meta><tp:nomenclature><tp:taxon-name>
                        <tp:taxon-name-part taxon-name-part-type="genus">Eucalantica</tp:taxon-name-part>
                        <tp:taxon-name-part taxon-name-part-type="species">pumila</tp:taxon-name-part>
                        <object-id xmlns:xlink="http://www.w3.org/1999/xlink" xlink:type="simple">urn:lsid:zoobank.org:act:CDA549BA-3817-4A91-A986-AEB63BCED19C</object-id>
                    <object-id xmlns:xlink="http://www.w3.org/1999/xlink" xlink:type="simple">http://species-id.net/wiki/Eucalantica_pumila</object-id>
                    </tp:taxon-name><tp:taxon-authority>Sohn</tp:taxon-authority><tp:taxon-status xmlns:xlink="http://www.w3.org/1999/xlink" xlink:type="simple">sp. n.</tp:taxon-status><xref ref-type="fig" rid="F2">Figs 13</xref><xref ref-type="fig" rid="F6">29, 30</xref></tp:nomenclature><tp:treatment-sec sec-type="Type material"><title>Type material.</title><p><bold>Holotype</bold> ♂ – COSTA RICA: Heredia, Volcan Barva, 6 km ENE from Vara Blanca, <named-content xmlns:xlink="http://www.w3.org/1999/xlink" content-type="dwc:verbatimCoordinates" xlink:type="simple">10°11' N; 84°07'W</named-content>, alt. 1950–2050 m, 20 February 2002, BN-INB0003219355, GSN [SJC 808] (INBIO).
                    </p></tp:treatment-sec><tp:treatment-sec sec-type="Diagnosis"><title>Diagnosis.</title><p>This new species is easily distinguished from all other species of <italic><tp:taxon-name>Eucalantica</tp:taxon-name></italic> by its smaller size and in having a triangular, dark brown dorsal patch on the forewings. The male genitalia of <italic><tp:taxon-name>Eucalantica pumila</tp:taxon-name></italic> is similar to <italic><tp:taxon-name>Eucalantica costaricae</tp:taxon-name></italic>, but spines on the socii and the aedeagus is slender in the former.
                    </p></tp:treatment-sec><tp:treatment-sec sec-type="Description"><title>Description</title><p>(<xref ref-type="fig" rid="F2">Fig. 13</xref>).Forewing length 5.8 mm (n=1); costal streak on basal 1/10 of costal margin, black; dorsal patch subtriangular, dark brown, upper border extended to the lower side of the discal cell; terminal line with three dark brown dots between veins. Hindwing anterior margin 2.2× longer than maximum width, pale gray except dark gray apical area.
                    </p></tp:treatment-sec><tp:treatment-sec sec-type="Male genitalia"><title>Male genitalia.</title><p>(<xref ref-type="fig" rid="F6">Figs 29, 30</xref>). Uncus subpentagonal, convex posteriorly, with a papilliform projection apically; socii semielliptical, straight ventrally, 1.5× longer than saccus, long-hairy dorsally, with four slender terminal spines in a row, gradually smaller from basal to terminal spine (<xref ref-type="fig" rid="F1">Fig. 29b</xref>). Tegumen subtrapezoidal; subscaphium (<xref ref-type="fig" rid="F6">Fig. 29d</xref>) slightly bulged. Valva elongate, of even width throughout, narrowly rounded apically; costa slightly convex at basal 1/3; sacculus ending at basal 1/4 of ventral margin of valva; an arched setal area above basal area of sacculus (<xref ref-type="fig" rid="F6">Fig. 29c</xref>). Saccus slender, 2× longer than uncus. Aedeagus (<xref ref-type="fig" rid="F6">Fig. 30</xref>) slender, narrower in distal half, almost straight, obtuse terminally; a zone of minute-spinulate cornuti 1/2 as long as aedeagus.
                    </p></tp:treatment-sec><tp:treatment-sec sec-type="Female"><title>Female.</title><p>unknown.</p></tp:treatment-sec><tp:treatment-sec sec-type="Distribution"><title>Distribution.</title><p>Costa Rica (only known from the type locality).</p></tp:treatment-sec><tp:treatment-sec sec-type="Etymology"><title>Etymology.</title><p>The specific epithet is derived from the Latin <italic>pumilus</italic>, meaning “little", and refers to its small size relative to other <italic><tp:taxon-name>Eucalantica</tp:taxon-name></italic>.
                    </p><fig id="F5" position="float" orientation="portrait"><label>Figures 17–24.</label><caption><p>Male genitalia of <italic><tp:taxon-name>Eucalantica</tp:taxon-name></italic>. <bold>17–18.</bold> <italic><tp:taxon-name>Eucalantica polita</tp:taxon-name></italic> <bold>19–20</bold> <italic><tp:taxon-name>Eucalantica costaricae</tp:taxon-name></italic> sp. n. (holotype) <bold>21–22</bold> <italic><tp:taxon-name>Eucalantica ehecatlella</tp:taxon-name></italic> sp. n. (holotype) <bold>23–24</bold> <italic><tp:taxon-name>Eucalantica icarusella</tp:taxon-name></italic> sp. n. (holotype). <bold>18, 20, 22, 24</bold> aedeagus. Close-up boxes: a – apical region of uncus; b – terminal spines on socius; c – grooves or projections above sacculus; d – subscaphium; e – terminal part of aedeagus and cornuti (transmitted light phase contrast image).</p></caption><graphic xmlns:xlink="http://www.w3.org/1999/xlink" xlink:href="ZooKeys-118-075-g005.jpg" position="float" orientation="portrait" xlink:type="simple"/></fig></tp:treatment-sec><tp:treatment-sec><!--Section generated to contain objects referenced in tp:taxon-treatment.--><fig id="F2" position="float" orientation="portrait"><label>Figures 5–14.</label><caption><p>Adults of <italic><tp:taxon-name>Eucalantica</tp:taxon-name></italic>. <bold>5</bold> <italic><tp:taxon-name>Eucalantica costaricae</tp:taxon-name></italic> sp. n., resting on underside of <italic><tp:taxon-name>Vaccinium floribundum</tp:taxon-name></italic>, Cerro de la Muerte, Costa Rica <bold>6</bold> <italic><tp:taxon-name>Eucalantica ehecatlella</tp:taxon-name></italic> sp. n. (male, holotype) <bold>7–9</bold> <italic><tp:taxon-name>Eucalantica polita</tp:taxon-name></italic> <bold>7</bold> lectotype (male) <bold>8</bold> pale variant (female) <bold>9</bold> maculate variant (male) <bold>10</bold> <italic><tp:taxon-name>Eucalantica costaricae</tp:taxon-name></italic> sp. n. (female, paratype) <bold>11</bold> <italic><tp:taxon-name>Eucalantica icarusella</tp:taxon-name></italic> sp. n. (male, holotype) <bold>12</bold> <italic><tp:taxon-name>Eucalantica powelli</tp:taxon-name></italic> sp. n. (female, paratype) <bold>13</bold> <italic><tp:taxon-name>Eucalantica pumila</tp:taxon-name></italic> sp. n. (male, holotype) <bold>14</bold> <italic><tp:taxon-name>Eucalantica vaquero</tp:taxon-name></italic> sp. n. (female, paratype). Abbreviations: CS = costal streak; DP = dorsal patch; DS = discal spot; PS = posterior suffusion.</p></caption><graphic xmlns:xlink="http://www.w3.org/1999/xlink" xlink:href="ZooKeys-118-075-g002.jpg" position="float" orientation="portrait" xlink:type="simple"/></fig><fig id="F6" position="float" orientation="portrait"><label>Figures 25–30.</label><caption><p>Male genitalia of <italic><tp:taxon-name>Eucalantica</tp:taxon-name></italic>. <bold>25–26</bold> <italic><tp:taxon-name>Eucalantica powelli</tp:taxon-name></italic> sp. n. (holotype) <bold>27–28</bold> <italic><tp:taxon-name>Eucalantica vaquero</tp:taxon-name></italic> sp. n. (holotype) <bold>29–30</bold> <italic><tp:taxon-name>Eucalantica pumila</tp:taxon-name></italic> sp. n. (holotype). <bold>26, 28, 30</bold> aedeagus. See figures <bold>17–24</bold> for close-up boxes.</p></caption><graphic xmlns:xlink="http://www.w3.org/1999/xlink" xlink:href="ZooKeys-118-075-g006.jpg" position="float" orientation="portrait" xlink:type="simple"/></fig><fig id="F1" position="float" orientation="portrait"><label>Figures 1–4. </label><caption><p>Generic characteristics of <italic><tp:taxon-name>Eucalantica</tp:taxon-name></italic>. <bold>1</bold> head of <italic><tp:taxon-name>Eucalantica polita</tp:taxon-name></italic> (lateral view) <bold>2</bold> wing venation of <italic><tp:taxon-name>Eucalantica polita</tp:taxon-name></italic> (gray shade – pterostigma) <bold>3</bold> abdominal segment II-IV of <italic><tp:taxon-name>Eucalantica costaricae</tp:taxon-name></italic> sp. n. <bold>4</bold> abdominal segment VIII of <italic><tp:taxon-name>Eucalantica costaricae</tp:taxon-name></italic> sp. n. Abbreviations: AP = apodeme; CO = coremata; LP = labial palpus; HA = haustellum; PL = pleural lobe; PS = pterostigma; S8 = eighth sternite; SS = spiniform setae; T8 = eighth tergite; TR = transverse ridge; VN = venula.</p></caption><graphic xmlns:xlink="http://www.w3.org/1999/xlink" xlink:href="ZooKeys-118-075-g001.jpg" position="float" orientation="portrait" xlink:type="simple"/></fig></tp:treatment-sec></tp:taxon-treatment>
