# Supplementary material for: A taxonomic review of Eucalantica Busck (Lepidoptera, Yponomeutidae) with descriptions of six new species
Source: Zookeys. 2011 Jul 13;(118):75–96. doi: 10.3897/zookeys.118.956 (PMC3175112; doi:10.3897/zookeys.118.956)
Supplement: XML Treatment for Eucalantica vaquero [file zookeys.118.956-treatment8.xml]

<!DOCTYPE tp:taxon-treatment
  PUBLIC "-//TaxonX//DTD Taxonomic Treatment Publishing DTD v0 20100105//EN" "tax-treatment-NSO.dtd">
<tp:taxon-treatment xmlns:tp="http://www.plazi.org/taxpub"><tp:treatment-meta><mixed-citation publication-type="journal"><person-group><name><surname>Sohn</surname><given-names>Jae-Cheon</given-names></name><name><surname>Nishida</surname><given-names>Kenji</given-names></name></person-group><article-title>A taxonomic review of Eucalantica Busck (Lepidoptera, Yponomeutidae) with descriptions of six new species</article-title><source>Zookeys</source><day>13</day><month>7</month><year>2011</year><volume>2011</volume><issue>118</issue><fpage>75</fpage><lpage>96</lpage><pub-id pub-id-type="doi">10.3897/zookeys.118.956</pub-id></mixed-citation></tp:treatment-meta><tp:nomenclature><tp:taxon-name>
                        <tp:taxon-name-part taxon-name-part-type="genus">Eucalantica</tp:taxon-name-part>
                        <tp:taxon-name-part taxon-name-part-type="species">vaquero</tp:taxon-name-part>
                        <object-id xmlns:xlink="http://www.w3.org/1999/xlink" xlink:type="simple">urn:lsid:zoobank.org:act:C77690E1-7618-4E54-B802-19EFFCE72FFC</object-id>
                    <object-id xmlns:xlink="http://www.w3.org/1999/xlink" xlink:type="simple">http://species-id.net/wiki/Eucalantica_vaquero</object-id>
                    </tp:taxon-name><tp:taxon-authority>Sohn</tp:taxon-authority><tp:taxon-status xmlns:xlink="http://www.w3.org/1999/xlink" xlink:type="simple">sp. n.</tp:taxon-status><xref ref-type="fig" rid="F2">Figs 14</xref><xref ref-type="fig" rid="F6">27–28</xref><xref ref-type="fig" rid="F7">34</xref></tp:nomenclature><tp:treatment-sec sec-type="Type material"><title>Type material.</title><p><bold>Holotype</bold> ♂ – USA: New Mexico, Pecos National Forest, <named-content xmlns:xlink="http://www.w3.org/1999/xlink" content-type="dwc:verbatimCoordinates" xlink:type="simple">35°53'N, 105°38'W</named-content>, alt. 3048 m, 24 August 1916, C Heinrich, GSN [USNM-96389] (USNM). Paratypes (2♂3♀) – USA: 1♀, New Mexico, same as holotype, abdomen missing (USNM). 1♂, Arizona, White Mts., Summit of Mt. Thomas, <named-content xmlns:xlink="http://www.w3.org/1999/xlink" content-type="dwc:verbatimCoordinates" xlink:type="simple">33°54'22"N, 109°33'46"W</named-content>, alt. 11500 ft, 20 August 1925, OC Poling (USNM). MEXICO: 1♀, Tepalcates, 48 km W from Durango, Dgo, <named-content xmlns:xlink="http://www.w3.org/1999/xlink" content-type="dwc:verbatimCoordinates" xlink:type="simple">24°01'N, 104°40'W</named-content>, alt. 2560 m, 4–8 August 1972, J Powell, D Veirs, &amp; CD MacNeill, GSN [EMEC-JCS 011] (EMEC). 1♂, Veracruz, Cañón Las Minas, 13 km NE from Perote, <named-content xmlns:xlink="http://www.w3.org/1999/xlink" content-type="dwc:verbatimCoordinates" xlink:type="simple">19°29'52"N, 97°52'09"W</named-content>, alt. 2150 m, 19 August 1987, J Brown &amp; J Powell (EMEC); 1♀, Veracruz, 7 km NW from Banderilla, <named-content xmlns:xlink="http://www.w3.org/1999/xlink" content-type="dwc:verbatimCoordinates" xlink:type="simple">19°35'N, 95°56'W</named-content>, alt. 1680 m, 13 July 1974, J Powell &amp; J Chemsak (EMEC).
                    </p></tp:treatment-sec><tp:treatment-sec sec-type="Diagnosis"><title>Diagnosis.</title><p>This new species is superficially indistinguishable from some variants of <italic><tp:taxon-name>Eucalantica polita</tp:taxon-name></italic> and in such cases, examination of the genitalia is necessary for a reliable identification. <italic><tp:taxon-name>Eucalantica vaquero</tp:taxon-name></italic> is also similar to <italic><tp:taxon-name>Eucalantica costaricae</tp:taxon-name></italic> in having a reduced dorsal patch<!--PageBreak--><!--PageBreak--> on the forewings but differs from the latter by having the fewer black spots on the forewing, mainly around the CuP fold. The male genitalia of <italic><tp:taxon-name>Eucalantica vaquero</tp:taxon-name></italic> differ from ones of <italic><tp:taxon-name>Eucalantica polita</tp:taxon-name></italic> and <italic><tp:taxon-name>Eucalantica costaricae</tp:taxon-name></italic> in having a bulge on apex of the uncus and stouter saccus. In the female genitalia, <italic><tp:taxon-name>Eucalantica vaquero</tp:taxon-name></italic> is distinguished from the latter two in having keel-like signum in the corpus bursae.
                    </p></tp:treatment-sec><tp:treatment-sec sec-type="Description"><title>Description</title><p>(<xref ref-type="fig" rid="F2">Fig. 14</xref>). Forewing length 7.5–8.0mm (mean=7.65mm, n=4); costal streak on basal 1/3 narrow; dorsal patch reduced to a small, oblique, reddish brown band intermixed with black spots or absent; fringes white in basal 2/3, pale gray in distal 1/3. Hindwing anterior margin 2× longer than maximum width; fringes pale gray.
                    </p></tp:treatment-sec><tp:treatment-sec sec-type="Male genitalia"><title>Male genitalia.</title><p>(<xref ref-type="fig" rid="F6">Figs 27, 28</xref>) (4 preparations examined). Uncus (<xref ref-type="fig" rid="F6">Fig. 27a</xref>) linguiform, bulged dorsoapically, lateral lobes upcurved, digitate; socii digitate, as long as saccus, long-hairy dorsally, with four terminal spines, all of them almost equal in size (<xref ref-type="fig" rid="F6">Fig. 27b</xref>). Tegumen parallel laterally, 2× broader than uncus; tuba analis with minute thorns on inner wall; subscaphium (<xref ref-type="fig" rid="F6">Fig. 27d</xref>) strongly bulged ventrad. Valva slightly broadened in distal half, narrowly round apically, saccular margin round in distal 1/3, almost straight in basal 2/3; costa slightly concave at middle; sacculus slightly bulged inward at basal 1/3; a semicircular setose area above saccular base; a longitudinal fold at base of valva, adjoining with a small dentiform process (<xref ref-type="fig" rid="F6">Fig. 27c</xref>). Saccus digitate, robust. Aedeagus (<xref ref-type="fig" rid="F6">Fig. 28</xref>) dillated at distal 1/3, almost straight; a zone of minute-spinulate cornuti 1/3 as long as aedeagus.
                    </p></tp:treatment-sec><tp:treatment-sec sec-type="Female genitalia"><title>Female genitalia.</title><p>(<xref ref-type="fig" rid="F7">Fig. 34</xref>) (2 preparations examined). S8 quadrate, sclerotized, with a pair of semicircular, setose humps. Minute thorns on S8 humps and an area connecting S8 humps and ostium bursae. Apophysis posterioris 4× longer than apophysis anterioris excluding basal Y-fork; both branches of Y-fork almost equal in length, 2× longer than apophysis anterioris. Ductus bursae 4/5 as long as corpus; antrum in posterior 1/4 of ductus bursa, conical, with minute thorns internally (<xref ref-type="fig" rid="F7">Fig. 34a</xref>); bulla seminalis as long as ductus bursae; a sclerite at connection between bulla seminalis and ductus bursae (<xref ref-type="fig" rid="F7">Fig. 34d</xref>). Corpus bursae ellipsoid; signum keel-like on middle of corpus, base narrow-elliptical, with a few denticles (<xref ref-type="fig" rid="F7">Fig. 34c</xref>).
                    </p></tp:treatment-sec><tp:treatment-sec sec-type="Distribution"><title>Distribution.</title><p>USA (New Mexico, Arizona) and Mexico.</p></tp:treatment-sec><tp:treatment-sec sec-type="Etymology"><title>Etymology.</title><p>The species name <italic>vaquero</italic> is a noun in apposition, meaning the Mexican cowboy, and refers to the distribution range of the new species roughly matching with the regions under ‘vaquero' traditions.
                    </p><fig id="F6" position="float" orientation="portrait"><label>Figures 25–30.</label><caption><p>Male genitalia of <italic><tp:taxon-name>Eucalantica</tp:taxon-name></italic>. <bold>25–26</bold> <italic><tp:taxon-name>Eucalantica powelli</tp:taxon-name></italic> sp. n. (holotype) <bold>27–28</bold> <italic><tp:taxon-name>Eucalantica vaquero</tp:taxon-name></italic> sp. n. (holotype) <bold>29–30</bold> <italic><tp:taxon-name>Eucalantica pumila</tp:taxon-name></italic> sp. n. (holotype). <bold>26, 28, 30</bold> aedeagus. See figures <bold>17–24</bold> for close-up boxes.</p></caption><graphic xmlns:xlink="http://www.w3.org/1999/xlink" xlink:href="ZooKeys-118-075-g006.jpg" position="float" orientation="portrait" xlink:type="simple"/></fig><fig id="F7" position="float" orientation="portrait"><label>Figures 31–35.</label><caption><p>Female genitalia of <italic><tp:taxon-name>Eucalantica</tp:taxon-name></italic>. <bold>31</bold> <italic><tp:taxon-name>Eucalantica polita</tp:taxon-name></italic>. <bold>32</bold> <italic><tp:taxon-name>Eucalantica powelli</tp:taxon-name></italic> sp. n. (paratype) <bold>33</bold> <italic><tp:taxon-name>Eucalantica costaricae</tp:taxon-name></italic> sp. n. (paratype) <bold>34</bold> <italic><tp:taxon-name>Eucalantica vaquero</tp:taxon-name></italic> sp. n. (paratype) <bold>35</bold> <italic><tp:taxon-name>Eucalantica icarusella</tp:taxon-name></italic> sp. n. (paratype). Ductus seminalis and bulla seminalis contoured by dotted line. Asterisk = semicircular fold. Close-up boxes: a – antrum and thorny area around ostium; b – semicircular depression on eighth sternite; c – signum; d – sclerite at connection between ductus bursa and bulla seminalis.</p></caption><graphic xmlns:xlink="http://www.w3.org/1999/xlink" xlink:href="ZooKeys-118-075-g007.jpg" position="float" orientation="portrait" xlink:type="simple"/></fig></tp:treatment-sec><tp:treatment-sec><!--Section generated to contain objects referenced in tp:taxon-treatment.--><fig id="F2" position="float" orientation="portrait"><label>Figures 5–14.</label><caption><p>Adults of <italic><tp:taxon-name>Eucalantica</tp:taxon-name></italic>. <bold>5</bold> <italic><tp:taxon-name>Eucalantica costaricae</tp:taxon-name></italic> sp. n., resting on underside of <italic><tp:taxon-name>Vaccinium floribundum</tp:taxon-name></italic>, Cerro de la Muerte, Costa Rica <bold>6</bold> <italic><tp:taxon-name>Eucalantica ehecatlella</tp:taxon-name></italic> sp. n. (male, holotype) <bold>7–9</bold> <italic><tp:taxon-name>Eucalantica polita</tp:taxon-name></italic> <bold>7</bold> lectotype (male) <bold>8</bold> pale variant (female) <bold>9</bold> maculate variant (male) <bold>10</bold> <italic><tp:taxon-name>Eucalantica costaricae</tp:taxon-name></italic> sp. n. (female, paratype) <bold>11</bold> <italic><tp:taxon-name>Eucalantica icarusella</tp:taxon-name></italic> sp. n. (male, holotype) <bold>12</bold> <italic><tp:taxon-name>Eucalantica powelli</tp:taxon-name></italic> sp. n. (female, paratype) <bold>13</bold> <italic><tp:taxon-name>Eucalantica pumila</tp:taxon-name></italic> sp. n. (male, holotype) <bold>14</bold> <italic><tp:taxon-name>Eucalantica vaquero</tp:taxon-name></italic> sp. n. (female, paratype). Abbreviations: CS = costal streak; DP = dorsal patch; DS = discal spot; PS = posterior suffusion.</p></caption><graphic xmlns:xlink="http://www.w3.org/1999/xlink" xlink:href="ZooKeys-118-075-g002.jpg" position="float" orientation="portrait" xlink:type="simple"/></fig></tp:treatment-sec></tp:taxon-treatment>
